# Supplementary material for: Identification of key genes controlling breast cancer stem cell characteristics via stemness indices analysis
Source: J Transl Med. 2020 Feb 12;18:74. doi: 10.1186/s12967-020-02260-9 (PMC7014665; doi:10.1186/s12967-020-02260-9)
Supplement: Supplementary file 1 — Additional file 1: Table S1. The DEGs between BRCA and normal tissues. [file 12967_2020_2260_MOESM1_ESM.xlsx]

## Sheet: DEGs
gene	conMean	treatMean	logFC	pValue	fdr
MYOM2	3.58024	0.622618	-2.52363	3.08744e-44	4.00956e-43
TMCC3	4.14479	2.06998	-1.00168	7.34078e-36	5.46562e-35
F12	0.509565	3.45088	2.75963	1.10797e-46	1.74897e-45
AC092140.2	0.44926	0.210552	-1.09337	1.39379e-22	5.03797e-22
GAD1	0.041337	0.411402	3.31504	7.9571e-05	0.000109514
ZNF106	18.7619	7.22442	-1.37685	1.33377e-46	2.09647e-45
OSM	0.51926	1.39393	1.42463	3.35044e-17	9.20947e-17
LRFN4	2.98698	7.6856	1.36347	2.65487e-22	9.47612e-22
ZC3H3	5.12038	10.4005	1.02234	5.92201e-42	6.66343e-41
CHST3	9.72319	4.10663	-1.24348	6.05606e-44	7.71877e-43
PLAC9	32.3266	4.07699	-2.98714	1.83174e-54	6.40487e-53
FCMR	3.32584	6.9302	1.05918	6.26319e-13	1.37393e-12
ARL11	0.563041	1.25353	1.15468	3.20397e-15	7.92103e-15
POLE2	0.849908	2.38078	1.48605	2.86859e-48	5.22207e-47
ZFHX4-AS1	0.47192	0.225905	-1.06283	1.36999e-21	4.73315e-21
GPC3	56.6339	10.5345	-2.42655	2.85565e-56	1.26605e-54
RNU6-548P	0.210708	0.576589	1.4523	1.07457e-09	1.98583e-09
AC124947.1	0.475567	0.217624	-1.12781	4.85288e-23	1.79544e-22
FAM162B	2.73311	0.655947	-2.05889	1.20475e-59	1.02415e-57
RNU6-343P	0.63964	0.318133	-1.00763	1.62995e-15	4.08358e-15
MYCBP2	11.641	5.41615	-1.10388	3.0192e-39	2.79619e-38
AC009005.1	0.475152	2.60701	2.45593	1.43408e-37	1.18698e-36
PVT1	1.51198	3.89594	1.36553	1.36499e-25	5.7648e-25
FMO2	30.482	3.39094	-3.1682	3.7361e-64	2.23346e-61
RCAN1	32.5009	9.57243	-1.76352	1.21794e-43	1.51686e-42
LINC00665	2.93923	6.08587	1.05003	4.4816e-32	2.6974e-31
AGR3	21.6345	104.176	2.26762	7.59394e-15	1.84686e-14
ALYREF	17.2433	40.6829	1.23839	5.54303e-39	5.0528e-38
FAM83A	0.204929	1.3794	2.75084	0.000200874	0.000269014
AURKB	0.665564	6.5219	3.29264	2.74573e-57	1.41344e-55
FOS	431.716	78.8798	-2.45236	4.40232e-45	6.09289e-44
AC007938.3	2.56588	0.861807	-1.57401	3.97122e-41	4.19104e-40
GAL3ST2	0.0480653	0.787876	4.0349	3.67836e-32	2.22333e-31
GAPDHP1	2.33814	7.43996	1.66993	3.56912e-10	6.7707e-10
SCN2B	1.32404	0.182161	-2.86166	2.60926e-56	1.16238e-54
CXCL9	4.83352	42.6902	3.14276	2.23507e-23	8.40168e-23
TPPP	4.21122	1.77499	-1.24643	4.61246e-38	3.93546e-37
SNORA26	1.40526	5.17003	1.87933	5.33601e-13	1.17485e-12
MRPL55	9.9307	21.3776	1.10613	1.34636e-37	1.11737e-36
AC020663.2	0.219453	0.885031	2.01182	2.24511e-36	1.7214e-35
AL021807.1	0.388506	1.83831	2.24237	1.33448e-27	6.29435e-27
RF00406	0.315283	0.91347	1.53471	9.99828e-09	1.74817e-08
CDC20	1.93132	20.9497	3.43927	1.26344e-58	8.51422e-57
AC093535.1	0.861084	0.237662	-1.85724	4.85337e-32	2.91265e-31
AC124067.2	0.907527	2.77297	1.61142	3.42441e-05	4.83441e-05
AC010329.1	1.14081	0.564977	-1.0138	4.63149e-14	1.07936e-13
SELENOKP1	0.222123	0.479143	1.1091	4.42175e-13	9.77384e-13
OAS2	6.85104	21.8077	1.67044	1.40859e-21	4.8647e-21
RIBC1	0.714301	1.43477	1.00622	4.56296e-13	1.00776e-12
OAS3	6.58532	18.9916	1.52804	3.47118e-26	1.51182e-25
AL583785.1	3.6259	1.32883	-1.44819	2.55233e-41	2.72622e-40
TLN2	8.27122	2.41618	-1.77537	5.45158e-52	1.43303e-50
AC120498.10	0.16109	1.03572	2.68469	8.45262e-06	1.24291e-05
E2F7	0.138257	0.971006	2.81213	9.64158e-51	2.24752e-49
AL022313.2	0.212947	0.443099	1.05713	2.77218e-08	4.72883e-08
UBE2T	2.59221	23.4945	3.18007	5.28285e-64	2.96672e-61
IFNWP19	0.487767	0.22583	-1.11096	1.69703e-22	6.11497e-22
ATP13A5	2.82127	0.839177	-1.7493	1.33084e-22	4.81421e-22
LINC02202	1.51544	0.183592	-3.04516	1.15526e-62	3.50971e-60
AC093423.2	0.450626	0.201687	-1.15981	1.36882e-39	1.30288e-38
LINC01655	0.0632946	0.250395	1.98405	4.10942e-13	9.10191e-13
ACACB	23.9114	2.21752	-3.43068	6.81432e-59	4.81996e-57
FXYD1	3.25897	0.312945	-3.38043	1.2331e-63	5.72931e-61
AC053503.2	0.136803	0.337015	1.30071	3.61993e-24	1.42159e-23
OXTR	56.8241	3.27721	-4.11596	1.23837e-39	1.18479e-38
PITX1	0.671086	10.2161	3.9282	1.56784e-48	2.92308e-47
RIIAD1	0.0439068	0.44552	3.34298	6.51389e-28	3.11845e-27
MXRA5	18.9048	40.441	1.09707	1.07127e-15	2.71399e-15
ALG1L	0.640128	2.68422	2.06807	0.00103395	0.00131837
PRRG3	1.35362	0.176939	-2.93551	1.3595e-60	1.63297e-58
HNRNPA1P33	0.480167	0.203661	-1.23736	1.95431e-29	1.01335e-28
AC093249.2	0.127231	0.314097	1.30376	1.02585e-21	3.56145e-21
ACSS3	3.6979	1.71341	-1.10984	2.98722e-24	1.17685e-23
AL391058.1	0.12199	0.26128	1.09883	1.08873e-12	2.35788e-12
FARSA-AS1	0.0611298	0.21846	1.83742	5.24169e-06	7.81175e-06
MFSD4A	1.94691	0.970465	-1.00444	7.36306e-44	9.30779e-43
MT-TE	0.72344	0.288993	-1.32384	2.42709e-14	5.74441e-14
AL645608.8	0.0879139	0.262919	1.58045	5.89593e-13	1.29536e-12
GPR132	0.83738	1.78681	1.09343	6.27373e-16	1.60786e-15
SLC17A9	0.557113	2.10145	1.91534	1.95106e-20	6.34444e-20
MAGIX	0.496693	1.05089	1.08118	4.34083e-22	1.53052e-21
CFAP61	0.123458	0.294483	1.25416	1.57523e-09	2.88347e-09
OPRPN	22.8954	7.25818	-1.65738	2.06144e-31	1.19308e-30
SV2B	0.761301	0.219448	-1.79459	2.90412e-48	5.28157e-47
DCDC2	4.38434	1.87303	-1.22699	6.46353e-16	1.65536e-15
GAL	0.488172	2.81711	2.52876	0.00688857	0.00822175
ZFP42	0.0139341	0.455348	5.03027	0.0262154	0.0298381
CLEC7A	1.38517	3.38247	1.28801	1.12924e-12	2.44246e-12
KLHL3	1.24942	0.561252	-1.15454	1.54311e-42	1.79629e-41
DNAJA4	6.20316	12.74	1.03829	2.2622e-21	7.72632e-21
AL137793.1	0.479547	0.223475	-1.10156	4.46042e-14	1.04067e-13
CATSPER1	0.0698989	0.234559	1.74661	2.7094e-35	1.95905e-34
LINC02489	0.0740724	0.874936	3.56217	1.99118e-17	5.54561e-17
KAZALD1	1.62509	4.78564	1.55819	3.78378e-12	7.95744e-12
MATN2	29.5513	5.14595	-2.52171	5.74873e-62	1.17072e-59
CCL17	0.507822	1.75099	1.78578	3.28993e-09	5.92105e-09
LPAR6	14.7658	7.13161	-1.04996	5.33185e-47	8.59964e-46
UBE2SP1	0.137152	0.698189	2.34784	1.01936e-37	8.50554e-37
HNRNPA3P9	0.141453	0.292098	1.04613	5.45772e-07	8.6196e-07
DEPDC7	0.266024	0.589321	1.1475	1.83831e-16	4.85292e-16
RHOQ	29.3338	10.9414	-1.42276	7.9924e-44	1.00759e-42
SERPINA12	0.0907687	0.423365	2.22163	5.96325e-07	9.39719e-07
AZGP1P1	1.59239	3.848	1.27292	5.0803e-09	9.0388e-09
NUBP2	5.87425	12.1543	1.04899	1.45804e-33	9.59534e-33
FADD	4.05462	8.61491	1.08727	5.15446e-28	2.48046e-27
KCNJ10	0.0514012	0.26576	2.37025	2.76584e-29	1.42419e-28
CALB2	33.2873	8.84356	-1.91227	1.13664e-32	7.07567e-32
AC009549.1	1.30287	0.470458	-1.46956	9.88721e-28	4.69459e-27
GYPC	22.3158	6.27831	-1.82962	1.34319e-54	4.74134e-53
AC092814.1	0.148704	0.325929	1.13212	4.2205e-16	1.09177e-15
AL691482.3	0.681565	1.46686	1.10581	9.47242e-05	0.000129587
OR7E91P	0.190134	0.867238	2.18941	4.77189e-18	1.37531e-17
SLC38A5	0.734868	2.38315	1.69732	9.32456e-23	3.40096e-22
ST8SIA6-AS1	0.427543	3.41486	2.99769	3.28608e-13	7.32206e-13
FCGR3A	12.2625	28.2712	1.20508	1.99383e-21	6.82863e-21
HSD3BP2	3.10476	0.766692	-2.01776	1.82481e-22	6.56905e-22
GRIN2D	0.209137	0.945938	2.1773	4.57817e-39	4.20013e-38
MAFA-AS1	0.0192593	0.357392	4.21388	4.19565e-24	1.64107e-23
IFITM1	86.9492	194.437	1.16106	1.08969e-10	2.12391e-10
KIFC2	1.37458	5.69358	2.05034	4.14507e-39	3.81601e-38
LRFN1	0.697466	2.06528	1.56615	1.25454e-31	7.33413e-31
CIB3	0.116227	0.902713	2.95733	3.1893e-29	1.63542e-28
FLJ12825	0.102361	0.388892	1.9257	1.4349e-11	2.93053e-11
CLDN5	17.9594	3.23586	-2.47252	1.99887e-54	6.97608e-53
C2orf50	0.189449	0.63623	1.74774	3.65282e-07	5.82967e-07
WT1	0.0621694	1.39117	4.48395	5.8276e-31	3.27562e-30
AC097059.1	0.169829	1.45169	3.09558	3.43856e-16	8.94615e-16
SLC25A24P2	0.0914007	1.66662	4.18857	2.79973e-09	5.0555e-09
ARHGEF39	0.331198	1.08662	1.71408	7.1925e-47	1.15204e-45
PANX2	0.614938	1.99516	1.69799	6.23813e-14	1.44272e-13
CETN4P	0.686465	0.197209	-1.79946	3.04963e-34	2.08776e-33
ZC3H12C	2.0528	0.778201	-1.39938	3.67361e-46	5.52592e-45
CDKN2B-AS1	0.0594743	0.25324	2.09017	5.35279e-39	4.8866e-38
FAM149A	2.49962	0.621582	-2.00769	5.3731e-54	1.76238e-52
FAM173A	2.30889	7.80251	1.75674	5.9221e-39	5.3851e-38
PDXP	0.144751	0.289523	1.0001	6.23813e-14	1.44272e-13
LAMB3	46.3555	14.8419	-1.64307	2.13105e-36	1.63666e-35
SLAMF8	2.00774	5.91058	1.55773	1.57664e-24	6.30246e-24
GACAT2	0.061876	0.673937	3.44516	0.0306528	0.034682
CAVIN2	44.5083	3.14661	-3.8222	3.19427e-67	1.4799e-63
P2RY14	2.24958	0.718644	-1.64631	1.97288e-33	1.28511e-32
LAMTOR2	17.292	44.8619	1.37539	2.9441e-51	7.21695e-50
AL645608.7	0.487363	1.07958	1.1474	0.000424185	0.000555116
ABHD11	11.0128	26.7154	1.27849	2.32748e-35	1.68818e-34
CDK5R1	0.649818	1.57477	1.27703	4.01746e-29	2.04931e-28
GSDMD	8.04516	16.3369	1.02194	1.45159e-23	5.51133e-23
CHST8	1.1516	4.02757	1.80627	0.00773806	0.00919183
UBE2S	1.60703	8.83208	2.45835	3.87617e-59	2.8965e-57
AL359183.1	0.435088	0.894438	1.03967	1.95174e-19	6.04339e-19
ENPP5	6.43504	14.84	1.20547	5.68709e-05	7.89994e-05
ECSCR	10.5439	3.19848	-1.72095	2.21347e-52	6.03236e-51
HIST1H2AD	0.413859	4.88565	3.56134	1.58414e-43	1.95194e-42
HMGN2P30	0.0413696	0.241424	2.54493	0.00310535	0.0038182
AQP4	0.739622	0.234869	-1.65493	3.53292e-36	2.67999e-35
MMP2-AS1	0.148989	0.449919	1.59446	1.33138e-16	3.54245e-16
CAPS	2.68795	11.5957	2.10902	6.08164e-32	3.62862e-31
AC009041.2	1.98789	0.959788	-1.05045	1.50878e-30	8.29446e-30
ADGRL3	0.968361	0.236471	-2.03388	5.96208e-52	1.565e-50
LMO2	9.9773	4.48401	-1.15386	9.49644e-50	1.96635e-48
ARTN	0.218269	1.91008	3.12945	1.29813e-41	1.41678e-40
SLC6A9	2.12204	6.045	1.51029	2.84847e-25	1.18279e-24
AP006621.4	0.207426	0.517672	1.31944	4.63969e-11	9.23651e-11
AC009171.2	0.398266	0.912041	1.19537	2.72184e-16	7.12345e-16
QPCT	2.59865	6.28703	1.27461	1.27462e-10	2.47394e-10
AC104109.2	0.383884	0.784698	1.03147	3.14981e-19	9.66269e-19
PYCR3	3.22333	10.8374	1.74939	9.12794e-51	2.13855e-49
HPSE2	2.34081	0.246066	-3.24989	7.68564e-60	7.12151e-58
RAB19	0.571697	1.5177	1.40857	8.35417e-22	2.91014e-21
SPOCD1	0.180898	0.81514	2.17187	5.40972e-35	3.83964e-34
SLC1A2	0.700646	1.84581	1.3975	0.0158161	0.0183041
FAM66D	0.509888	0.243623	-1.06553	9.23597e-25	3.73632e-24
CDH11	3.89066	11.0228	1.5024	1.71364e-27	8.02556e-27
PKD2	13.8568	5.17144	-1.42195	1.39447e-57	7.60066e-56
DISP3	0.0724691	0.321781	2.15064	1.60052e-10	3.08934e-10
AC008895.1	0.143745	0.38793	1.43229	3.74274e-08	6.34181e-08
P2RY12	4.06361	0.739155	-2.45881	9.28565e-54	2.96182e-52
MIR3150BHG	0.035581	0.226087	2.6677	9.28785e-28	4.41679e-27
SEMA5B	0.24229	0.493567	1.02651	2.20446e-11	4.46774e-11
EMILIN2	6.61825	2.59377	-1.3514	4.86957e-32	2.92143e-31
AL583722.1	0.0686492	0.234821	1.77425	4.09283e-18	1.18365e-17
AC109361.2	0.306918	0.714218	1.21851	2.01666e-05	2.89128e-05
EMC9	3.84143	8.82338	1.19969	7.17473e-40	6.95408e-39
AL031055.1	0.256472	0.580777	1.17918	1.0444e-19	3.27217e-19
BCL9	4.79772	11.199	1.22296	2.40566e-43	2.93688e-42
INKA2	1.73019	0.699456	-1.30663	3.31443e-51	8.10331e-50
TLE6	0.497946	1.44308	1.53509	2.96357e-19	9.10039e-19
THOC6	8.94615	18.5309	1.0506	4.97779e-38	4.22964e-37
AC074135.1	0.40395	0.957313	1.24481	0.00125463	0.00158958
MID1	4.21934	1.60624	-1.39333	4.92509e-41	5.16243e-40
FAM43A	6.84863	3.21576	-1.09065	5.23718e-38	4.44597e-37
VWF	69.2251	17.7418	-1.96414	4.13199e-48	7.39846e-47
TMEM132E	0.0875678	0.361517	2.04559	2.84905e-05	4.0468e-05
PABPC1P4	2.60099	0.802086	-1.69723	8.32514e-53	2.39196e-51
CACNA2D1	4.7773	1.46452	-1.70577	6.2583e-46	9.24134e-45
CETP	3.15777	0.767263	-2.04112	5.23812e-07	8.28266e-07
AL136366.1	0.842443	0.346256	-1.28274	1.42497e-40	1.45017e-39
CD248	58.6737	19.2633	-1.60686	9.67678e-28	4.59821e-27
POC1A	1.43806	5.99116	2.05871	1.38634e-61	2.36802e-59
LINC00160	0.569198	1.72637	1.60074	9.29489e-12	1.91456e-11
TUBB3	0.0748286	0.931971	3.63862	4.09822e-48	7.3522e-47
LRRC70	1.10749	0.281211	-1.97756	1.61916e-52	4.49868e-51
HDAC11	4.6636	9.60391	1.04218	7.22068e-21	2.40412e-20
APOBEC3B	1.09557	6.16976	2.49353	1.91352e-33	1.24776e-32
BMP2	2.96298	0.698716	-2.08427	1.87123e-48	3.45738e-47
HGF	1.53883	0.757652	-1.02223	4.54276e-31	2.57136e-30
GIMAP1	3.95381	1.59941	-1.30571	5.05868e-44	6.46088e-43
TMEM141	18.9353	43.1009	1.18664	2.29583e-36	1.75957e-35
C9orf106	0.0924755	0.292487	1.66123	5.9562e-12	1.23842e-11
SLC5A4	0.469572	0.200647	-1.22668	1.84348e-30	1.00836e-29
PARP10	7.1946	15.9451	1.14813	1.12008e-20	3.69413e-20
MGST1	47.5553	23.036	-1.04572	2.08529e-16	5.49162e-16
MARCKSL1	90.781	234.451	1.36882	1.30133e-43	1.61746e-42
AP000439.2	0.682854	6.67656	3.28946	6.9209e-09	1.22116e-08
ZNF462	3.66441	1.80332	-1.02293	1.42859e-33	9.40483e-33
ADAMTS3	0.987392	0.410455	-1.2664	1.35357e-39	1.28969e-38
MND1	0.464075	2.82177	2.60417	2.38115e-49	4.80692e-48
GPR146	2.39554	0.393925	-2.60436	1.07948e-59	9.30464e-58
MDK	33.8826	86.2171	1.34743	1.85928e-18	5.48403e-18
LRRC61	3.57775	7.33298	1.03535	1.55738e-32	9.61727e-32
STPG3-AS1	0.191541	0.391734	1.03222	0.00161233	0.00202684
DUSP26	0.986972	0.206456	-2.25718	6.59082e-10	1.23213e-09
LMO3	1.9912	0.837478	-1.24952	3.34445e-29	1.71214e-28
RNU6-529P	2.92794	1.192	-1.2965	6.67851e-37	5.31641e-36
ATP5PBP5	2.12294	0.939642	-1.17588	1.6054e-37	1.32405e-36
SSTR2	0.603719	2.59622	2.10447	8.39577e-05	0.000115312
AP1M2	18.9801	52.4534	1.46655	1.84077e-46	2.85466e-45
EMILIN3	1.44836	0.448881	-1.69002	6.3894e-38	5.3871e-37
GPC4	6.09074	13.9068	1.1911	8.77412e-11	1.72047e-10
FANCI	1.75945	6.6297	1.91382	2.19071e-54	7.5743e-53
PDK4	120.487	11.5987	-3.37685	3.6428e-58	2.23537e-56
DPY19L2	0.935075	0.386527	-1.27451	8.03944e-41	8.32794e-40
PALM	17.1243	7.21023	-1.24792	2.77542e-23	1.04054e-22
IGHG2	70.6939	255.4	1.8531	0.000177164	0.000238086
SGCA	1.37656	0.279996	-2.29759	2.08311e-32	1.27786e-31
TBC1D31	0.638944	1.48158	1.21338	7.01927e-35	4.9517e-34
PLXNA3	3.02466	6.59844	1.12535	1.71848e-42	1.99666e-41
ISM1	20.2288	4.35518	-2.21561	3.48113e-55	1.3139e-53
AC243772.2	0.0613127	0.243309	1.98853	1.31461e-22	4.75776e-22
AL359878.2	0.105862	0.226612	1.09804	0.000133869	0.000181428
FAM19A5	0.84651	1.91543	1.17807	0.000158223	0.000213375
TMPRSS4	0.126619	0.904687	2.83692	8.63061e-12	1.78189e-11
OBSCN	2.31068	0.969133	-1.25355	1.11666e-13	2.54756e-13
NUF2	0.436768	5.67471	3.69961	1.0869e-62	3.35707e-60
SRRM2-AS1	0.217263	0.480251	1.14434	1.02314e-19	3.2061e-19
ARL4A	16.6272	5.43826	-1.61233	4.78841e-48	8.52439e-47
HMGA1P8	0.236616	0.627947	1.4081	6.81751e-20	2.15674e-19
TUFT1	6.36923	17.4751	1.45611	3.23101e-46	4.89191e-45
AL353763.1	0.521891	0.235244	-1.14959	7.41343e-28	3.54178e-27
HEPACAM	2.21765	0.0692593	-5.00088	8.52375e-62	1.61186e-59
U47924.1	0.0805682	0.307939	1.93436	6.73634e-23	2.47498e-22
CD3EAP	1.1215	2.34752	1.06571	4.27817e-46	6.3938e-45
TXNDC17	4.78199	9.93408	1.05477	5.66558e-47	9.12203e-46
SLC22A31	0.124651	0.281698	1.17625	0.011146	0.0130783
LBX2	0.181987	0.629534	1.79045	2.45546e-39	2.28666e-38
SLC35F3	2.45214	0.989839	-1.30878	3.14637e-25	1.30324e-24
ID4	42.227	11.244	-1.90901	1.44395e-48	2.70843e-47
ATP2A3	5.41457	15.9938	1.56259	5.97225e-19	1.80404e-18
TMEM8A	6.98776	17.4546	1.3207	1.65424e-52	4.58928e-51
IFIT1	8.28411	22.8057	1.46098	0.000176967	0.000237838
AL391825.1	0.10067	0.231234	1.19972	4.97836e-17	1.35915e-16
ORC6	0.358055	1.9647	2.45606	5.92346e-47	9.52069e-46
SENCR	1.0896	0.438275	-1.31389	4.98162e-36	3.74521e-35
NFE2L3	3.41602	7.9697	1.22221	1.87737e-16	4.95321e-16
RHOU	17.2678	6.14248	-1.49119	1.73929e-47	2.92757e-46
LINC01117	0.388367	1.58217	2.02641	3.35793e-17	9.22734e-17
TDRD10	1.21519	0.319607	-1.92681	2.50286e-55	9.62301e-54
AL357992.1	0.147687	0.57727	1.9667	1.45966e-22	5.27195e-22
NEK5	0.467016	1.05013	1.16903	4.66967e-10	8.78741e-10
NCALD	13.1955	4.45163	-1.56764	2.14278e-44	2.81831e-43
AL121829.2	0.0776897	0.318183	2.03406	1.50361e-19	4.67688e-19
PTGFR	2.76734	0.669184	-2.04803	1.5645e-47	2.64296e-46
GRK5	4.60154	2.06781	-1.15401	4.94192e-46	7.33843e-45
NUP210	4.93405	17.5435	1.83009	2.76349e-53	8.46496e-52
CENPX	10.9673	29.2873	1.41706	6.91523e-41	7.18749e-40
TNFRSF4	0.954497	2.35423	1.30244	3.01674e-19	9.26058e-19
NMU	0.185042	2.24598	3.60142	7.08236e-21	2.36019e-20
PECAM1	65.52	22.2601	-1.55748	2.84574e-45	3.99222e-44
SKAP2	12.6794	5.72162	-1.148	2.60972e-50	5.81291e-49
DCAF10	7.22792	15.0348	1.05665	1.28762e-16	3.42848e-16
LRRC56	1.30457	3.94689	1.59714	3.93332e-27	1.79803e-26
SAMD15	0.717529	1.55205	1.11306	8.81031e-12	1.81757e-11
BGN	63.7873	327.681	2.36095	3.22924e-54	1.08022e-52
AL390719.2	1.32565	2.6644	1.00711	6.22136e-11	1.23125e-10
CAMK2N2	0.0938708	0.785204	3.06432	4.87389e-44	6.23777e-43
ADAMTS14	0.16855	1.41257	3.06708	2.20029e-54	7.59325e-53
WIF1	13.5478	3.38869	-1.99926	1.16069e-38	1.02968e-37
ABCC9	4.76491	1.07461	-2.14863	4.4782e-39	4.11248e-38
RCN3	11.9765	24.9701	1.06	3.50236e-14	8.21695e-14
RNU6-1189P	0.735669	0.145857	-2.3345	1.41159e-28	6.99641e-28
LINC01537	1.22336	0.108823	-3.49079	5.40602e-63	1.85527e-60
CENPK	0.399099	1.4241	1.83524	7.40277e-46	1.08707e-44
RASL11A	7.9025	3.93993	-1.00414	1.34448e-31	7.84012e-31
S100A7A	0.0991413	2.27089	4.51763	9.4296e-05	0.000129052
NECAB1	1.39155	0.533026	-1.38442	2.22928e-54	7.66475e-53
MAPKAPK2	30.9227	65.4796	1.08238	1.32306e-46	2.08317e-45
MIR593	0.191437	0.39362	1.03993	0.000115314	0.000156959
RN7SL417P	0.898426	0.21068	-2.09235	1.93768e-36	1.49186e-35
LY6E	75.0269	152.045	1.01902	9.82488e-08	1.62407e-07
CCDC167	7.80111	28.8661	1.88763	1.60496e-60	1.8474e-58
RNASEH2A	5.11614	17.2431	1.75289	1.21843e-58	8.24085e-57
AC136628.3	4.32271	1.95848	-1.1422	4.08766e-42	4.65026e-41
GPR68	1.29299	4.22192	1.70719	2.19731e-42	2.54344e-41
AC025175.1	0.995437	0.488272	-1.02765	2.94091e-35	2.11743e-34
GADD45G	4.18984	10.9076	1.38036	9.64035e-17	2.58695e-16
S1PR1	30.5553	7.99634	-1.93401	8.08248e-54	2.61404e-52
TRAV18	0.114101	0.26347	1.20732	3.11076e-06	4.69412e-06
SKA3	0.460045	3.63764	2.98316	7.59952e-59	5.3145e-57
CYSRT1	0.418273	1.94157	2.21471	1.84885e-37	1.51875e-36
ARHGEF6	23.6679	9.48254	-1.31958	2.7989e-44	3.65019e-43
MYH7B	0.417736	0.202874	-1.042	1.64367e-31	9.54572e-31
ZWINT	3.31911	18.9897	2.51635	2.05827e-60	2.28406e-58
LINC00092	0.579157	0.221534	-1.38643	2.72811e-41	2.90894e-40
SLC19A3	25.489	0.927866	-4.77982	2.97227e-52	7.99449e-51
LINC02014	0.151845	0.336437	1.14773	0.0128419	0.0149762
AC011247.1	7.32823	1.43873	-2.34867	8.88366e-50	1.85188e-48
SYN1	0.237847	1.06773	2.16645	3.41315e-16	8.88128e-16
AC132008.1	0.849354	0.372333	-1.18977	8.41161e-32	4.97441e-31
AC004846.1	1.09411	0.496424	-1.14011	1.16704e-39	1.1177e-38
HIST1H2AI	0.173994	4.50024	4.6929	1.8181e-47	3.05745e-46
BHLHA15	0.496942	1.28413	1.36965	6.63356e-07	1.04322e-06
AC112777.1	0.0803199	0.692558	3.10811	2.29865e-51	5.68739e-50
AL031587.5	2.40381	1.14018	-1.07606	6.16281e-32	3.67587e-31
SLC51B	0.909359	0.380667	-1.25632	1.62039e-44	2.15881e-43
SDR16C5	1.70061	5.89002	1.79222	2.072e-06	3.15749e-06
LINC01238	0.503321	3.62486	2.84838	3.29714e-05	4.66254e-05
MMP25	0.631941	1.55613	1.3001	5.23189e-05	7.28073e-05
AL031848.1	0.260165	1.06054	2.0273	7.90243e-13	1.72454e-12
SCGB3A1	36.1266	13.924	-1.37549	3.50096e-22	1.24053e-21
AC010761.6	0.0867149	0.242182	1.48174	1.61038e-12	3.45291e-12
FFAR4	1.38217	0.373229	-1.8888	9.19883e-35	6.44509e-34
ADRB2	5.32698	0.81791	-2.7033	5.84626e-63	1.93469e-60
SGO2	0.954551	2.45305	1.36168	2.99616e-41	3.18925e-40
BMP8A	0.16271	0.837828	2.36435	7.74792e-49	1.49256e-47
KRT37	0.0252625	0.24572	3.28195	2.76085e-17	7.62847e-17
TREM1	0.345798	0.817446	1.24119	4.16679e-13	9.22458e-13
ST3GAL4	4.24635	8.83207	1.05653	4.08911e-30	2.19459e-29
TMEM171	0.0840605	0.37084	2.1413	4.38485e-14	1.02343e-13
NANOGP1	0.434666	0.208	-1.06332	0.0204677	0.0235025
LINC02356	0.483877	0.211849	-1.1916	4.42078e-27	2.01639e-26
C3orf52	1.06924	3.00438	1.49049	1.8647e-17	5.19883e-17
MRPS30	7.28785	23.3762	1.68147	1.35023e-11	2.76155e-11
PNCK	0.0919681	0.538676	2.55021	4.83404e-13	1.06559e-12
GFOD1	3.20165	1.5885	-1.01116	2.00839e-34	1.38723e-33
SNRNP25	5.23224	13.5602	1.37388	7.16073e-52	1.86905e-50
IL22RA1	0.82041	0.404556	-1.02001	5.64541e-25	2.30696e-24
AL023803.2	0.0308862	0.342557	3.47131	4.79716e-46	7.14637e-45
NECAB3	4.15233	11.1883	1.43	1.25957e-33	8.33358e-33
AC114488.1	0.563424	0.203719	-1.46764	2.39473e-28	1.17126e-27
PRC1	1.80123	10.8751	2.59397	1.47398e-58	9.79059e-57
SPAG4	0.909883	2.5933	1.51103	2.29209e-27	1.0606e-26
FAM184A	1.42942	0.647575	-1.14231	1.72606e-41	1.86624e-40
VAX2	0.985751	2.09382	1.08684	0.0066827	0.00798632
GLYAT	7.58289	0.147518	-5.68379	3.59914e-57	1.83744e-55
SLC7A10	6.83892	0.302576	-4.4984	2.22252e-46	3.42292e-45
TRAV6	0.130041	0.273392	1.07201	0.00030713	0.00040574
CYB561	17.5824	41.4561	1.23745	4.65838e-40	4.57251e-39
HIST1H4K	0.201261	1.08984	2.43698	1.75479e-28	8.65115e-28
KCNS1	0.646912	0.269803	-1.26166	3.24171e-26	1.4132e-25
CHST11	2.34216	5.26471	1.16851	5.20284e-30	2.77066e-29
USP30-AS1	0.427467	1.0892	1.34938	1.06877e-08	1.86572e-08
EBF2	2.48699	0.568977	-2.12796	1.3298e-48	2.50191e-47
C2CD2	13.4481	4.5404	-1.56651	1.38914e-39	1.32086e-38
NDN	24.5769	7.25036	-1.76118	2.46633e-56	1.10401e-54
SAPCD2	1.38401	6.07333	2.13364	4.30842e-44	5.53317e-43
ADAM8	1.12463	5.2196	2.21449	1.62482e-46	2.53461e-45
NMNAT2	2.27162	0.696922	-1.70465	5.24785e-46	7.78025e-45
MIR342	0.212475	0.510617	1.26495	1.16434e-06	1.80415e-06
ZDHHC12	6.47828	14.5907	1.17137	1.04231e-44	1.40379e-43
MIRLET7D	4.56183	2.11624	-1.10811	3.39483e-25	1.40368e-24
ETV3L	0.527037	0.169792	-1.63413	2.50698e-25	1.04685e-24
SLC11A1	0.346344	0.919255	1.40826	3.64253e-28	1.76757e-27
TICRR	0.319282	1.27357	1.99598	2.81967e-36	2.15038e-35
SMAD9	2.28106	0.879154	-1.37552	1.19473e-48	2.26157e-47
LAPTM4B	30.7648	74.538	1.2767	1.67469e-12	3.58666e-12
SLC37A1	2.63232	5.93987	1.1741	3.75775e-43	4.52787e-42
ABCC12	0.115472	0.324691	1.49152	0.0209335	0.0240225
KIF1A	0.080507	1.54328	4.26074	0.000247823	0.000329672
AC103769.1	0.0766749	0.24895	1.69903	0.00739139	0.00879807
ATP1A3	0.0918832	0.892164	3.27944	5.83965e-30	3.09732e-29
PBK	0.698351	7.26611	3.37916	8.86583e-60	7.93728e-58
KCNMB1	7.09942	1.27678	-2.47519	9.90837e-42	1.09429e-40
DBF4	1.6126	3.63224	1.17147	1.25687e-39	1.20187e-38
LINC00536	0.0642158	0.344258	2.42249	1.04973e-14	2.53301e-14
AC097534.1	0.709656	0.346609	-1.03381	1.53101e-30	8.41422e-30
2019-03-01	11.4707	1.95044	-2.55608	1.34044e-40	1.36865e-39
HIST1H2BI	0.0162239	0.484809	4.90122	1.63966e-14	3.91979e-14
RRS1	9.37646	20.17	1.1051	1.98235e-29	1.0276e-28
IL11	0.148814	0.433185	1.54148	3.65111e-24	1.43353e-23
ARID5B	26.9515	9.65085	-1.48164	5.56939e-55	2.03574e-53
TCEAL7	6.89303	1.54191	-2.16042	3.63669e-59	2.75082e-57
CDK5R2	0.0104961	0.33929	5.01459	7.90502e-11	1.55598e-10
AC024075.1	4.61041	2.16715	-1.0891	5.21956e-30	2.77797e-29
AL353622.1	0.53526	1.15495	1.10951	2.36432e-10	4.52968e-10
NTF4	1.56619	0.278613	-2.49092	3.35779e-32	2.03089e-31
AC012213.3	0.128509	0.318233	1.30821	8.34608e-28	3.97711e-27
ARHGEF16	2.21828	4.86123	1.13188	3.54037e-29	1.80943e-28
AMY2B	1.50499	0.670443	-1.16657	2.2739e-40	2.28649e-39
MARK1	3.15633	1.53512	-1.0399	1.91697e-30	1.04732e-29
OLR1	1.65166	7.32271	2.14846	1.13634e-41	1.24755e-40
LARP1P1	0.0395884	0.304203	2.94189	4.70083e-26	2.03067e-25
AC092376.2	0.665374	0.159988	-2.05621	7.57117e-63	2.41912e-60
IL21R	0.172815	1.02553	2.56907	1.52418e-45	2.18117e-44
MFAP4	138.812	26.8294	-2.37124	3.53095e-49	7.02853e-48
STAT5A	24.7537	9.70288	-1.35116	1.53788e-50	3.50554e-49
ST6GALNAC3	1.29142	0.368424	-1.80952	4.82825e-51	1.16507e-49
EPO	0.0553661	0.796784	3.84711	2.01192e-08	3.45967e-08
IDH2-DT	0.176997	0.430295	1.2816	5.6019e-06	8.32847e-06
TROAP	0.353832	3.95168	3.48133	7.99528e-61	1.04344e-58
LINC01852	0.740888	0.346023	-1.09839	3.27531e-31	1.86936e-30
AL928742.1	0.0584209	0.928731	3.9907	6.77505e-22	2.36807e-21
MIR6757	0.927229	0.320517	-1.53252	8.17773e-18	2.32831e-17
CRTAP	52.0126	25.5437	-1.02589	1.78846e-48	3.31438e-47
MFAP2	3.13856	15.9028	2.3411	7.95715e-47	1.27122e-45
MYH2	35.8174	0.231095	-7.27603	5.33392e-30	2.83639e-29
AIM2	0.348078	1.27503	1.87305	4.93533e-10	9.27791e-10
RPL39L	6.12531	15.6401	1.35239	2.09231e-29	1.0843e-28
WLS	29.7528	11.7176	-1.34435	7.75178e-45	1.05397e-43
GHR	22.4731	2.90901	-2.9496	7.19797e-58	4.18159e-56
AOC3	108.551	7.96904	-3.76782	1.04583e-57	5.92698e-56
SIDT1-AS1	0.12314	0.286063	1.21604	0.0156322	0.018097
DNA2	0.689167	2.23142	1.69503	1.44151e-45	2.06445e-44
KIF18A	0.398683	2.03431	2.35122	2.00367e-50	4.51179e-49
MIR554	0.0930126	0.898646	3.27226	1.13189e-07	1.86455e-07
SLC22A18	2.19275	5.07424	1.21045	2.60172e-23	9.75619e-23
KDM4B	4.98766	10.9162	1.13003	1.38273e-18	4.10193e-18
TNNI3	0.0620906	0.896971	3.85261	1.17995e-16	3.15083e-16
ACSM5	5.19427	0.451142	-3.52527	1.72115e-55	6.81545e-54
MPDZ	7.96942	3.66314	-1.1214	7.82958e-47	1.25192e-45
BICDL1	0.770787	4.84941	2.65341	1.13401e-57	6.32993e-56
AC083880.1	0.34481	0.918689	1.41378	1.22685e-22	4.4441e-22
MCAM	63.5543	15.3673	-2.04813	3.68771e-47	6.03183e-46
CENPO	1.13225	2.68996	1.24839	9.93605e-47	1.57785e-45
VSTM4	5.43315	2.28453	-1.24989	8.35733e-32	4.94818e-31
BBC3	1.70081	4.24141	1.31832	7.22004e-29	3.63592e-28
AC026355.2	0.0171176	0.301429	4.13826	8.40864e-22	2.92856e-21
JPH3	0.0536412	0.283849	2.40371	7.58993e-14	1.74772e-13
TSSC2	1.02337	0.306211	-1.74073	2.7078e-46	4.11995e-45
C5orf66	0.112989	0.236753	1.0672	4.62176e-23	1.71267e-22
Z82214.2	0.034345	0.486721	3.82492	1.31447e-08	2.28238e-08
ICAM2	5.7232	2.20836	-1.37385	2.35257e-46	3.60647e-45
PAX2	0.0644733	0.345258	2.4209	1.92727e-09	3.50846e-09
GGCT	21.1945	54.0432	1.35042	1.46919e-46	2.29958e-45
LINC01775	0.0694405	0.316141	2.18672	1.51702e-31	8.82683e-31
RN7SL128P	0.0567364	0.928298	4.03224	4.12609e-10	7.78981e-10
HIST1H2AE	4.12822	13.4693	1.70608	7.26298e-27	3.27329e-26
PDZD2	9.07283	1.62012	-2.48545	4.51864e-53	1.34198e-51
KIF26A	1.97618	0.855219	-1.20835	7.10107e-38	5.97354e-37
TLL1	1.70531	0.689684	-1.30603	2.84014e-35	2.04959e-34
LINC00511	0.11204	0.788597	2.81528	3.1594e-31	1.80654e-30
SPTBN1	63.2349	16.8043	-1.91189	4.23692e-60	4.22143e-58
AC010326.3	4.72389	11.1469	1.23859	1.12898e-20	3.7215e-20
AC005544.1	0.127212	0.412042	1.69556	3.704e-08	6.2779e-08
RPS15AP36	0.277494	0.73982	1.41472	1.90398e-14	4.53064e-14
AC011479.1	0.575613	1.23746	1.10421	0.00922783	0.0109
MATN3	1.32564	9.34909	2.81813	7.36393e-40	7.12629e-39
NEURL1	0.397474	3.22392	3.01988	3.74117e-24	1.46795e-23
ZNF677	2.0954	0.798818	-1.39129	1.82324e-45	2.5951e-44
THBS2	28.3572	62.0227	1.12908	6.49197e-13	1.42344e-12
AC062028.1	0.065135	1.27734	4.29357	0.000551848	0.000717221
UHRF1	0.477827	4.60482	3.26859	1.68523e-61	2.81358e-59
ATP8B4	1.01918	0.43536	-1.22712	9.99081e-34	6.62432e-33
AC073850.1	4.53109	0.367162	-3.62537	5.71512e-54	1.86795e-52
ACTA2	314.803	101.337	-1.63529	9.80277e-40	9.41757e-39
SRPX	45.9963	8.41449	-2.45057	2.98795e-60	3.07626e-58
MLXIPL	6.20921	0.629177	-3.30287	1.43802e-48	2.70003e-47
FRMD3	3.11121	1.44066	-1.11075	1.11069e-41	1.22156e-40
C9orf116	1.31919	5.25443	1.99388	6.37622e-36	4.76661e-35
CSMD2	0.0514517	0.224773	2.12718	1.45993e-31	8.50264e-31
AC007541.1	1.32737	0.618436	-1.10188	1.23892e-45	1.7812e-44
AP003469.2	0.406263	1.35537	1.73821	2.30867e-06	3.50748e-06
AC134043.2	4.00587	0.394633	-3.34353	1.07341e-55	4.39125e-54
LAMC1-AS1	1.12398	0.375096	-1.58329	2.94834e-41	3.14016e-40
KIF4A	0.483608	6.57417	3.7649	5.52543e-63	1.86177e-60
PLPPR4	1.18989	0.576101	-1.04643	2.23189e-35	1.62011e-34
GSPT2	6.28942	2.95977	-1.08744	6.7345e-39	6.09691e-38
CHRNA9	0.0226992	2.53448	6.80291	2.26908e-23	8.52607e-23
TYRO3	4.34945	1.0916	-1.9944	3.12944e-29	1.60606e-28
HCAR3	0.704962	0.164135	-2.10266	1.45416e-51	3.7017e-50
CAVIN1	241.928	69.6394	-1.7966	1.60696e-59	1.31771e-57
ASCL2	0.682819	2.70043	1.98361	4.00239e-19	1.22175e-18
AC239859.6	1.97739	0.860511	-1.20033	3.56353e-25	1.47146e-24
REEP1	1.92009	4.45809	1.21525	3.41047e-07	5.45651e-07
SCX	0.282548	1.32447	2.22885	9.45661e-31	5.25644e-30
ZPLD1	0.0721582	0.6999	3.27791	0.000526953	0.00068602
AC023024.2	0.548085	1.3304	1.27939	1.06761e-07	1.76085e-07
LINC02100	0.129692	0.332761	1.3594	2.45998e-05	3.50922e-05
CA3	44.8067	1.56789	-4.83681	1.34682e-56	6.30285e-55
PDE8B	4.03549	1.71024	-1.23855	6.72343e-34	4.50302e-33
MRGPRX3	1.09937	0.230663	-2.25282	9.81506e-31	5.45242e-30
H2AFJ	19.5003	44.7616	1.19876	8.17605e-11	1.60694e-10
HIST1H4A	0.0157872	0.482235	4.93291	3.19799e-14	7.51809e-14
TMEM255A	3.47645	0.730264	-2.25113	1.86327e-55	7.30026e-54
FOXD3-AS1	0.10108	2.22709	4.46159	9.67614e-35	6.76673e-34
AC025176.1	0.0654506	0.352894	2.43076	4.52795e-29	2.29833e-28
LINC01273	0.475938	0.231637	-1.03891	3.26277e-30	1.75926e-29
NOTUM	0.0608411	0.382594	2.6527	1.58528e-23	6.00173e-23
AC020928.1	0.102141	0.292697	1.51885	0.00221896	0.00275742
N4BP3	1.95791	6.70308	1.77551	1.5002e-37	1.23838e-36
ELMOD3	8.04726	3.26986	-1.29927	4.3643e-39	4.01385e-38
SYT17	1.25149	3.27787	1.38911	3.87647e-10	7.33573e-10
SAMD12-AS1	0.192277	0.571507	1.57159	1.387e-25	5.85508e-25
EDN3	5.24769	0.92043	-2.5113	3.38678e-37	2.73838e-36
ZNF662	3.26264	1.4799	-1.14054	1.02093e-32	6.37033e-32
FGF1	11.8224	2.74194	-2.10825	3.7232e-57	1.88007e-55
MAPT-IT1	0.0807971	0.390397	2.27256	0.000466187	0.000608879
SLC29A3	4.66983	9.65861	1.04845	2.20983e-30	1.20166e-29
SNRPGP2	4.06649	8.31517	1.03196	1.77797e-35	1.29722e-34
LINC00922	0.024296	0.560436	4.52776	2.36752e-54	8.10997e-53
CRYBG2	0.0653219	0.586449	3.16637	2.66464e-46	4.06094e-45
LDB2	11.4515	2.72489	-2.07126	3.20675e-62	7.8194e-60
PCSK4	0.556925	1.52623	1.45441	5.571e-15	1.36257e-14
KLC2	3.98102	8.18111	1.03916	4.83535e-38	4.11804e-37
CYFIP2	1.88719	4.76502	1.33624	2.2772e-17	6.31943e-17
HERC2P9	1.60575	0.788052	-1.02689	2.68077e-40	2.6854e-39
JADE1	8.54828	4.13027	-1.0494	2.01595e-53	6.22661e-52
AC093535.2	3.48924	0.845662	-2.04476	5.0273e-52	1.32715e-50
AC023908.3	0.127867	0.30521	1.25515	1.54423e-15	3.87253e-15
GPR143	0.770736	2.36958	1.62032	1.12906e-22	4.09628e-22
NT5E	10.3279	4.4627	-1.21055	1.91697e-30	1.04732e-29
ETS2	29.3839	12.5426	-1.22819	1.28711e-49	2.63275e-48
FOSB	117.166	11.763	-3.31623	1.2204e-50	2.82e-49
HIST1H4B	0.0288103	0.891782	4.95204	4.96022e-14	1.15437e-13
ATP8B3	0.224021	0.489434	1.12748	1.72521e-10	3.32414e-10
FABP4	1080.43	41.9901	-4.68541	7.32882e-58	4.23108e-56
CCDC87	0.252553	0.758912	1.58735	1.77398e-26	7.8518e-26
HHIP-AS1	0.423617	0.209613	-1.01503	8.42225e-34	5.60435e-33
NEK2	0.50734	9.07502	4.16088	8.29987e-65	6.99151e-62
SLC29A4	6.90738	1.32938	-2.37738	1.96092e-27	9.12829e-27
MAFF	10.4535	3.84083	-1.4445	1.3621e-36	1.06105e-35
AC106795.2	0.410012	1.29826	1.66284	1.47698e-20	4.83507e-20
AC015908.2	0.839862	0.198807	-2.07879	6.51261e-41	6.78043e-40
EFNB3	4.95444	2.06237	-1.26442	1.00395e-24	4.05254e-24
CDCA3	0.380158	2.97661	2.969	3.24574e-60	3.30495e-58
FADS3	8.16816	3.03614	-1.42777	5.839e-27	2.6431e-26
RNU6-813P	0.506461	5.26346	3.37749	7.2612e-07	1.13903e-06
RELN	2.11985	0.323176	-2.71357	2.17767e-56	9.84306e-55
PCDHGB6	0.855785	0.383732	-1.15715	1.02713e-45	1.48709e-44
ALG3	7.55922	16.1559	1.09575	4.60246e-49	9.00664e-48
CELSR3	0.230184	1.23544	2.42416	5.16938e-32	3.09628e-31
TSACC	0.222076	0.786732	1.82482	2.27812e-46	3.50068e-45
ABLIM1	34.0249	12.8174	-1.40849	6.5482e-58	3.86469e-56
PYGL	31.9216	14.9033	-1.0989	2.04744e-12	4.36229e-12
ACTN3	2.19482	0.06088	-5.17199	0.00198596	0.0024777
AP005131.6	0.111838	0.451119	2.01209	2.32406e-08	3.98202e-08
TMEM52B	0.191447	0.388702	1.02172	2.05336e-17	5.71194e-17
CTSD	147.817	365.386	1.30561	1.72915e-29	8.97861e-29
LEPR	8.01993	1.09447	-2.87335	1.34083e-60	1.63297e-58
TTK	0.559501	3.8303	2.77524	9.92864e-53	2.82638e-51
ABCA17P	0.0940276	0.212249	1.1746	8.13314e-12	1.68105e-11
AC073585.1	0.175283	0.623189	1.82998	4.77008e-30	2.54753e-29
KIF23	0.807648	4.76551	2.56083	1.2632e-57	6.96715e-56
HOXB13	0.0350626	1.69592	5.59599	6.47869e-15	1.58061e-14
DENND2A	4.13975	0.961241	-2.10657	9.90868e-58	5.63275e-56
TGFBR2	102.334	23.2496	-2.138	2.82138e-61	4.25088e-59
HOMER3	4.2653	10.0891	1.24207	1.51581e-27	7.12425e-27
AL031985.3	0.877853	1.919	1.1283	1.79861e-34	1.24512e-33
PMAIP1	2.63493	8.82068	1.74313	9.8895e-26	4.21509e-25
INSYN2	0.276508	3.52275	3.67131	3.82904e-12	8.04715e-12
IQCD	0.621568	1.47501	1.24674	4.01099e-30	2.15392e-29
CPLX2	0.0154626	1.36336	6.46224	0.0317202	0.0358504
GPR160	5.01712	12.184	1.28006	1.03049e-23	3.94973e-23
NPW	0.0856131	1.44423	4.07633	1.46947e-26	6.52895e-26
GPC2	0.223602	0.76957	1.78312	3.29746e-10	6.26691e-10
NOD2	0.70938	1.90845	1.42777	9.54489e-24	3.66527e-23
NECTIN3	2.15812	0.683834	-1.65806	8.01039e-51	1.88626e-49
PROZ	0.066932	0.27977	2.06347	1.40268e-12	3.01666e-12
FIGN	1.33565	0.502776	-1.40955	4.81818e-42	5.45119e-41
CREB3L1	4.14332	20.1351	2.28086	9.82915e-36	7.26291e-35
AVPI1	14.7841	6.95899	-1.0871	2.01532e-34	1.3915e-33
CCND1	51.8626	129.712	1.32254	3.16607e-11	6.36373e-11
RNF125	4.51736	1.85035	-1.28768	7.60013e-45	1.03411e-43
RNA5SP268	0.106963	0.319066	1.57674	0.000706201	0.000910992
SIRPG	0.424766	1.25367	1.56141	1.0982e-08	1.9151e-08
IL20	0.3414	3.6372	3.41329	1.93383e-11	3.92958e-11
SH2D2A	0.630011	1.9177	1.60592	1.75982e-17	4.91308e-17
PLA2G16	67.456	30.2173	-1.15857	2.45187e-21	8.36487e-21
PDGFD	20.4571	5.74363	-1.83256	2.74573e-57	1.41344e-55
BIK	5.22299	14.8523	1.50774	1.70292e-25	7.15775e-25
KNSTRN	2.45323	5.47077	1.15706	4.78149e-42	5.41299e-41
SUSD2	5.49377	11.7117	1.09208	0.000278187	0.000368714
TSTD1	25.8246	61.3056	1.24727	1.00394e-32	6.27064e-32
PCSK6	1.55062	3.19771	1.0442	0.00051722	0.000673775
PCDHGA9	0.862362	0.407277	-1.08228	2.94534e-44	3.83308e-43
GRAMD2A	4.59802	2.26608	-1.02082	1.60888e-16	4.2606e-16
ZIC2	0.105783	0.781376	2.88491	0.0420217	0.0470456
HMGB2	22.4134	49.0592	1.13016	1.27893e-30	7.06023e-30
ADAMDEC1	0.666929	4.24433	2.66993	8.98191e-29	4.49386e-28
CNRIP1	7.75434	2.44809	-1.66334	1.99501e-46	3.09127e-45
ZCCHC24	22.1217	8.18467	-1.43447	7.93772e-45	1.07767e-43
PRKD1	3.32998	1.26652	-1.39465	3.05092e-55	1.16817e-53
SCARA5	24.8175	0.829365	-4.90321	3.15793e-66	1.17046e-62
AL133387.1	0.222017	1.44073	2.69806	6.64266e-07	1.04447e-06
ATP2C2	1.27317	2.83963	1.15729	7.97058e-14	1.83309e-13
AGMAT	0.458887	1.10771	1.27136	3.11746e-33	2.00252e-32
QKI	11.291	5.11903	-1.14123	1.17323e-44	1.56985e-43
CDCA8	1.30776	10.1154	2.95138	1.82374e-61	2.99094e-59
PCAT7	0.200424	0.751822	1.90733	1.68953e-16	4.46716e-16
CUBN	0.509383	0.18226	-1.48275	8.8055e-49	1.68578e-47
ABCA1	9.27116	4.10028	-1.17703	3.45049e-27	1.58239e-26
AC022211.3	0.205624	0.609253	1.56703	4.36939e-26	1.8919e-25
MIR1972-1	0.194457	0.608563	1.64596	0.0318556	0.0359968
MESP2	0.503954	1.37608	1.4492	0.000201766	0.000270149
LAG3	0.541609	2.10744	1.96016	1.38499e-14	3.32038e-14
CADM3	4.37382	0.970684	-2.17182	2.03143e-48	3.74219e-47
CDNF	2.44822	1.10022	-1.15394	4.25809e-44	5.47232e-43
CHRNA6	0.0255049	0.500856	4.29555	4.56575e-49	8.94423e-48
AC009806.1	0.80458	0.161741	-2.31455	1.54626e-59	1.29078e-57
MME	30.9755	3.23313	-3.26012	4.9545e-65	4.37223e-62
UBBP1	0.217668	0.451417	1.05233	7.14567e-08	1.19172e-07
TK1	4.8649	38.4494	2.98248	2.2672e-60	2.45706e-58
AKAP5	0.617592	1.56004	1.33685	6.34328e-12	1.31772e-11
FCGR1B	0.140049	0.288228	1.04127	1.32961e-19	4.14471e-19
FAM102A	17.2016	35.4695	1.04403	1.82861e-32	1.12584e-31
SLC2A4	8.13534	0.408644	-4.31528	2.74821e-62	7.07359e-60
MYLK4	0.564283	0.268743	-1.07019	3.39544e-31	1.93613e-30
AC132192.2	0.511177	1.10899	1.11735	9.8848e-22	3.43429e-21
SYN2	3.12044	0.492885	-2.66243	7.91666e-59	5.49481e-57
RERGL	7.15829	1.03336	-2.79227	4.89395e-60	4.82418e-58
KCNIP2	38.0849	1.29216	-4.88137	7.50424e-55	2.70561e-53
SLC2A6	0.674501	2.06026	1.61094	6.80602e-26	2.92033e-25
AL031058.1	1.15913	2.62855	1.18123	6.50838e-16	1.66639e-15
RGMA	3.32814	1.42158	-1.22722	1.52422e-38	1.34381e-37
EGLN3	2.35268	6.81781	1.535	1.64698e-16	4.35839e-16
MFSD3	5.71547	17.2196	1.59111	9.33438e-39	8.35272e-38
GINS4	0.535478	1.98484	1.89012	8.97845e-35	6.29545e-34
PPP1R14B	15.7857	45.7075	1.53382	7.82877e-46	1.14781e-44
TMEM206	1.98053	5.15549	1.38022	5.93499e-56	2.50541e-54
C17orf51	1.05356	0.492165	-1.09806	2.49766e-47	4.15127e-46
XG	5.62697	1.75796	-1.67845	8.1981e-18	2.33375e-17
CTNND2	1.25245	2.57017	1.03711	0.00796631	0.00945508
RUNX1T1	1.63106	0.514318	-1.66508	9.48509e-56	3.89751e-54
SYT7	9.56632	19.7785	1.0479	4.14465e-12	8.68876e-12
KCNJ16	1.43249	0.251573	-2.50948	9.79315e-57	4.68958e-55
ECT2	3.17525	11.3889	1.84269	2.41125e-52	6.56172e-51
C5AR2	1.2022	3.33532	1.47215	2.79846e-13	6.25586e-13
TYRP1	0.0307014	0.645621	4.39431	2.82583e-15	7.00393e-15
MIR3174	0.159968	0.37756	1.23893	0.0139868	0.0162561
PRR36	2.09508	9.0663	2.11351	1.74759e-39	1.64314e-38
IGSF9	2.42628	8.90838	1.87642	4.56692e-41	4.80058e-40
NFAT5	5.9441	2.82718	-1.07209	2.45329e-32	1.49948e-31
MMRN1	11.5887	1.175	-3.30199	1.2411e-50	2.85715e-49
C3orf67	0.129937	0.554965	2.09459	9.04265e-45	1.2232e-43
CYP21A2	0.240813	1.15721	2.26467	3.01848e-16	7.87755e-16
TRBV20-1	1.19888	2.41063	1.00772	0.015864	0.0183584
CASC16	0.0350681	0.545922	3.96046	9.54148e-07	1.48491e-06
CACFD1	5.92683	15.3383	1.37181	8.83254e-41	9.11892e-40
OSCAR	1.14466	2.69899	1.2375	3.20968e-29	1.64542e-28
LURAP1	1.28001	0.466454	-1.45635	3.90005e-49	7.72176e-48
AGAP1-IT1	0.168112	1.10271	2.71355	1.08801e-37	9.06203e-37
HIST1H1D	0.204406	2.52829	3.62865	2.92922e-22	1.04293e-21
RAB33A	0.382433	0.772613	1.01454	4.50415e-16	1.1632e-15
TESMIN	1.82324	6.91145	1.92248	1.11694e-38	9.91813e-38
AC135584.1	0.72152	0.188057	-1.93987	8.11272e-37	6.42774e-36
UBE2C	1.9112	32.8162	4.10186	3.25203e-62	7.82684e-60
C10orf95	0.271267	0.584711	1.10801	3.5213e-22	1.24726e-21
POLR3K	5.23427	15.0088	1.51975	2.72124e-57	1.40866e-55
SORD	3.38786	10.615	1.64766	1.4881e-33	9.7862e-33
AL592293.1	0.673914	0.243978	-1.46582	4.07516e-46	6.1101e-45
AC112721.1	0.0285189	0.371381	3.70291	3.21903e-43	3.89139e-42
HOXC13	0.695328	5.1366	2.88505	1.63602e-33	1.07247e-32
AC005674.2	1.21323	0.588998	-1.04251	8.38501e-32	4.9614e-31
OR2I1P	1.42313	5.03008	1.82151	6.50178e-05	9.00464e-05
IER5L	2.22261	7.22794	1.70133	2.57997e-41	2.75415e-40
PQLC2L	2.39791	0.358357	-2.74231	6.33491e-50	1.34017e-48
TUBA1C	8.50194	22.3816	1.39645	2.66054e-52	7.21891e-51
STXBP2	3.83761	9.85778	1.36106	8.44259e-41	8.73092e-40
TMEM220	4.45869	0.972463	-2.1969	1.05318e-65	1.95175e-62
MTCL1	0.529533	1.44793	1.4512	5.52172e-15	1.35087e-14
EFR3B	0.437837	1.0934	1.32036	5.52824e-12	1.15099e-11
LINC00702	0.990283	0.355567	-1.47772	1.67033e-24	6.67268e-24
SLC20A1	7.08317	15.3658	1.11726	2.1611e-51	5.36856e-50
FFAR2	0.782069	1.74329	1.15644	0.0313483	0.0354473
PACSIN1	0.165927	1.06149	2.67747	1.76405e-52	4.86479e-51
LINC00844	1.33581	0.230798	-2.53301	3.9345e-57	1.97599e-55
PPFIA4	0.226328	0.546255	1.27116	1.00082e-07	1.65393e-07
ODF3L1	1.21226	0.25419	-2.25372	5.25962e-48	9.31848e-47
ETV7	0.82606	3.16977	1.94006	1.39097e-27	6.55583e-27
EIF3EP1	2.57671	1.18196	-1.12435	1.76697e-27	8.2628e-27
WDHD1	1.23302	2.8841	1.22592	1.96096e-38	1.71499e-37
CA12	20.8078	66.0939	1.6674	1.81333e-15	4.53138e-15
E2F8	0.219542	1.72833	2.97681	1.02811e-51	2.64624e-50
WFIKKN1	0.0984037	0.258997	1.39615	4.87727e-14	1.1355e-13
MYOC	12.9745	1.17498	-3.46498	3.65544e-63	1.47267e-60
GRK3	10.7601	3.53167	-1.60726	2.06025e-46	3.18703e-45
DEFB132	6.93104	0.27198	-4.6715	1.23095e-42	1.44106e-41
KCNC4	1.51781	0.569885	-1.41325	1.0519e-39	1.00952e-38
TMEM125	6.08109	12.6072	1.05184	2.44212e-26	1.07219e-25
MYH3	0.7621	0.326071	-1.2248	6.18902e-39	5.6223e-38
MAGEA1	0.00534262	1.40251	8.03625	3.4096e-10	6.47538e-10
TNXA	0.266715	0.553639	1.05365	0.00173043	0.00216868
HIST1H3F	0.0381144	1.15162	4.91718	3.12225e-21	1.05954e-20
AC017002.3	0.0473192	0.263004	2.47459	6.62921e-38	5.58421e-37
AC105020.1	0.730808	0.327654	-1.15732	6.09131e-40	5.94127e-39
PROX1	1.58602	0.344487	-2.20289	3.46432e-48	6.24522e-47
MRGPRF	7.94471	2.03619	-1.96412	9.20604e-54	2.94149e-52
ERG	6.35176	2.09554	-1.59983	8.32253e-57	4.03752e-55
AK4	12.7089	6.21901	-1.03108	3.98298e-40	3.93248e-39
AL161646.1	0.137827	1.17037	3.08604	3.4949e-10	6.63329e-10
WDR24	2.56156	5.16145	1.01075	1.16339e-35	8.55891e-35
RELT	0.493687	1.42816	1.53249	1.70525e-46	2.65115e-45
IBSP	0.0169507	3.81118	7.81275	2.03949e-61	3.25826e-59
TCEAL2	1.98049	0.800647	-1.30662	1.29734e-41	1.41675e-40
PLPP3	44.6667	12.0191	-1.89387	2.79121e-63	1.1756e-60
PRDM5	1.04866	0.409299	-1.35731	1.15842e-53	3.65721e-52
PTGIS	17.8496	4.76754	-1.90458	1.73209e-38	1.51841e-37
KLK4	0.229455	1.82293	2.98998	4.33279e-26	1.87781e-25
ANGPTL2	62.8719	18.751	-1.74544	1.08584e-46	1.71697e-45
GALNT7	8.27863	18.9049	1.1913	4.40143e-16	1.13762e-15
PTGS2	4.61643	1.51561	-1.60688	3.10147e-40	3.09346e-39
PGM5	5.75166	1.06481	-2.43339	1.04996e-60	1.32366e-58
NECTIN2	27.3133	65.4214	1.26016	3.79438e-40	3.75427e-39
LRRC37A7P	0.577059	0.231007	-1.32078	5.60776e-34	3.7804e-33
PPARA	3.2522	1.31793	-1.30315	1.37193e-46	2.15098e-45
RBMS3	6.46258	1.52276	-2.08542	9.66561e-63	3.03598e-60
ESCO2	0.165257	1.03453	2.6462	4.43733e-54	1.46321e-52
CFI	11.0497	4.69748	-1.23404	4.99962e-44	6.39427e-43
UGCG	16.0944	37.4311	1.21768	9.9405e-12	2.0455e-11
NPR1	22.0739	2.04964	-3.4289	3.77659e-62	8.85921e-60
PRRT2	0.631319	1.88312	1.57669	3.51745e-16	9.14241e-16
MICU3	1.88413	0.422256	-2.1577	9.75557e-59	6.72083e-57
KRTAP5-AS1	0.237922	0.707884	1.57303	3.90907e-14	9.14683e-14
SACS	3.08858	1.35963	-1.18373	3.76583e-37	3.03824e-36
TBC1D4	16.9669	7.55607	-1.16701	1.18119e-47	2.02308e-46
FBLN2	75.1543	33.0298	-1.18609	1.75289e-15	4.38624e-15
ABCA10	2.63978	0.273231	-3.27222	3.44632e-64	2.19045e-61
AC011676.1	0.133393	0.301454	1.17626	2.52282e-07	4.07256e-07
COL4A6	2.24571	0.87899	-1.35325	2.25964e-33	1.46881e-32
NECTIN4	12.7679	25.9569	1.0236	5.02743e-18	1.44604e-17
FUT7	0.0755339	0.305812	2.01745	5.6296e-27	2.55205e-26
MINDY4B	0.099348	0.500432	2.33261	1.73399e-19	5.37812e-19
AL355355.2	1.47064	0.715367	-1.03969	1.72891e-29	8.97861e-29
AK5	11.8077	2.19718	-2.426	2.33706e-34	1.61005e-33
HOXA-AS2	1.05644	0.360843	-1.54977	7.03297e-50	1.48108e-48
AARD	6.3854	26.5086	2.05361	1.43246e-05	2.0741e-05
MIR4263	1.28666	2.84762	1.14613	3.59121e-23	1.338e-22
FHL1	168.871	6.84239	-4.62527	2.92803e-61	4.34098e-59
PDCD1	0.323411	1.09421	1.75845	6.19928e-13	1.36039e-12
AL592071.1	0.048908	0.218365	2.1586	5.7054e-23	2.10455e-22
AL021392.1	0.239807	0.800014	1.73815	3.24058e-25	1.3414e-24
HOXC10	3.44959	18.3285	2.40959	1.72017e-20	5.6094e-20
MIR3189	0.281291	1.0406	1.88729	5.19796e-05	7.23513e-05
PRAME	0.297101	8.26528	4.79804	4.93021e-07	7.80845e-07
PI16	48.041	4.09455	-3.55249	9.12156e-52	2.36421e-50
AC147067.2	1.19691	0.48739	-1.29616	1.633e-34	1.13344e-33
TMEM63C	1.74518	5.0623	1.53642	1.75464e-21	6.02837e-21
EPSTI1	2.26783	4.85413	1.0979	1.54425e-15	3.87253e-15
SNCA	2.12295	0.614472	-1.78865	2.46997e-53	7.5784e-52
BRWD1-AS1	0.0942699	0.231119	1.29377	7.16681e-07	1.12441e-06
FDXR	2.26371	5.29083	1.2248	7.5098e-25	3.04733e-24
MICAL2	2.5339	7.06114	1.47854	1.61094e-39	1.51851e-38
AF178030.1	0.117657	2.0246	4.10498	2.05011e-07	3.32657e-07
CHL1	5.86008	0.781386	-2.90681	1.43685e-60	1.6853e-58
GRIK4	0.172644	0.410724	1.25037	0.000460506	0.000601629
LRRC59	19.8111	47.7497	1.26918	7.64751e-51	1.8054e-49
AL445423.1	0.854081	0.281498	-1.60125	2.98111e-35	2.14464e-34
AL356740.3	0.30164	0.607206	1.00936	0.00140493	0.0017731
AC114956.2	0.167119	0.497687	1.57436	0.00506377	0.00611706
SLC16A11	1.29452	0.57324	-1.17521	1.74544e-27	8.16622e-27
ANO7	0.207563	0.550016	1.40592	7.98075e-11	1.57039e-10
ABCC13	0.00890058	0.429044	5.59108	1.29167e-08	2.24363e-08
AL590133.1	0.128434	0.370994	1.53037	2.24798e-19	6.93633e-19
DUSP6	35.6107	13.0651	-1.44659	4.80894e-50	1.0279e-48
TRBC2	5.5295	11.6719	1.07781	0.00489127	0.00591716
LINC01605	0.235769	0.966577	2.03551	7.64316e-32	4.53548e-31
GOLGA8A	5.41119	2.44465	-1.14631	1.03691e-25	4.41547e-25
UBE2R2-AS1	0.0852036	0.218692	1.35991	0.000818109	0.00104936
UMODL1	0.0367009	0.243378	2.72931	2.87715e-22	1.02517e-21
ERP27	3.25945	9.29293	1.51151	6.67508e-12	1.38478e-11
BRINP1	2.93086	0.840854	-1.8014	2.92481e-29	1.50354e-28
NPAS1	0.326759	0.69996	1.09904	1.20723e-09	2.22478e-09
GABRD	0.220023	2.09895	3.25394	1.58292e-60	1.83342e-58
MIR6797	0.309844	0.640761	1.04824	4.41193e-08	7.43966e-08
NAT14	3.30563	10.3304	1.64391	1.2932e-41	1.41306e-40
AL078621.3	1.27246	0.580453	-1.13237	1.31289e-42	1.53312e-41
PPP1R12A-AS1	0.609451	0.30334	-1.00657	3.46211e-33	2.21853e-32
DDIT4L	1.93457	0.894834	-1.11232	1.45289e-28	7.19535e-28
STX1A	0.863666	2.36501	1.4533	5.05642e-40	4.95535e-39
AL162171.1	1.04124	0.441292	-1.23851	9.8075e-37	7.74404e-36
TONSL	0.910303	3.71379	2.02847	8.9955e-50	1.87098e-48
DLX3	0.755418	2.0067	1.40948	4.82805e-08	8.12582e-08
AL138760.1	0.167806	0.421713	1.32946	1.0713e-05	1.56474e-05
SRGAP3-AS2	0.00812992	0.241796	4.8944	8.09202e-07	1.26528e-06
CHST6	0.101778	0.448867	2.14087	2.60087e-21	8.86834e-21
UBE2CP2	1.21592	0.377734	-1.6866	1.63469e-24	6.53171e-24
TOMM40	8.16442	18.7958	1.20299	7.95082e-48	1.38482e-46
TACR1	3.75488	0.643799	-2.54409	1.18894e-56	5.62076e-55
LINC01703	0.654157	1.42017	1.11835	1.67142e-14	3.99159e-14
LMNB2	5.69897	14.6072	1.35791	4.72891e-46	7.05037e-45
LINC00504	1.48259	2.9835	1.00889	1.7042e-05	2.45566e-05
LINC01977	0.631561	2.14927	1.76686	2.25432e-15	5.61293e-15
CCDC154	0.247717	0.783709	1.66162	3.67259e-15	9.06022e-15
FAM171A2	0.454606	1.12757	1.31052	2.48e-13	5.55871e-13
EDNRB	9.756	2.2592	-2.11047	1.24968e-59	1.04793e-57
ROBO3	2.00067	0.603802	-1.72834	2.78746e-53	8.52429e-52
HYLS1	1.81883	3.68525	1.01876	3.36958e-37	2.72567e-36
AL139260.1	1.95023	0.582348	-1.74369	3.17786e-27	1.45953e-26
ADH1C	9.24364	0.892988	-3.37175	8.43975e-62	1.61186e-59
FBXO16	0.504698	1.13622	1.17075	2.27122e-20	7.35973e-20
TSEN54	5.35509	12.255	1.19439	5.77376e-43	6.87215e-42
SMIM22	5.86743	30.8058	2.3924	4.73117e-38	4.03118e-37
WNT7B	1.43227	4.76726	1.73486	2.30113e-20	7.45535e-20
MBOAT7	9.86198	25.6752	1.38043	1.95204e-51	4.86881e-50
KCTD5	6.50298	13.5143	1.05532	2.03493e-55	7.90594e-54
AL121906.2	0.157804	0.876148	2.47304	3.74192e-45	5.21785e-44
AC124312.2	1.37429	0.663879	-1.04969	4.80841e-27	2.18727e-26
RASSF6	4.65598	1.94512	-1.25922	6.73924e-19	2.03175e-18
SOX9-AS1	1.44214	0.554813	-1.37814	5.51079e-26	2.37281e-25
IGF1	1.88448	0.373723	-2.33413	5.54416e-49	1.08038e-47
DPT	220.949	21.7467	-3.34484	1.61063e-50	3.66684e-49
H2AFZP3	0.125987	0.360659	1.51736	2.04515e-18	6.01981e-18
OLFML1	9.42406	3.81342	-1.30526	5.59052e-38	4.73291e-37
CYP27B1	0.490166	1.31215	1.4206	2.01477e-11	4.09091e-11
PIMREG	0.367045	2.86881	2.96642	1.23611e-54	4.38003e-53
HIST1H4PS1	0.121465	0.358293	1.5606	8.12714e-08	1.35102e-07
KRT10	7.75504	19.6746	1.34313	2.34299e-16	6.15367e-16
HIST1H1PS1	0.635634	5.85756	3.20403	7.28086e-38	6.12132e-37
SGO1	0.195148	1.76899	3.18029	1.22407e-57	6.7715e-56
AC073263.1	0.102723	0.301789	1.55479	9.07179e-08	1.5028e-07
ATP2B1-AS1	0.88786	0.423296	-1.06867	6.35022e-39	5.76308e-38
NAT8L	14.2353	1.76312	-3.01327	4.90827e-43	5.86461e-42
NBPF6	0.0660179	0.561033	3.08716	1.30333e-07	2.13936e-07
ARHGAP20	3.05481	0.380381	-3.00557	3.0998e-65	3.37915e-62
Z69720.2	0.181209	0.596662	1.71926	6.68754e-22	2.33969e-21
CAPG	36.8457	77.0251	1.06383	8.60917e-29	4.31087e-28
HMCN2	0.756469	0.207013	-1.86956	1.06549e-29	5.58579e-29
HIST1H2AJ	0.0139493	0.660079	5.56438	6.60528e-31	3.70488e-30
PCNX1	7.45372	3.64633	-1.03151	6.41032e-46	9.45828e-45
CLPSL1	0.487442	3.57409	2.87427	1.1134e-20	3.67275e-20
RPLP0P2	0.18684	1.1474	2.6185	9.01526e-58	5.14064e-56
TELO2	5.83927	11.8197	1.01734	2.5199e-27	1.16398e-26
KCNQ3	0.32855	0.710256	1.11223	0.000132071	0.00017907
ADAMTSL2	0.678321	2.24854	1.72894	2.08643e-38	1.82128e-37
AP001010.1	0.174045	0.366681	1.07507	1.07135e-08	1.86987e-08
REEP6	13.7982	29.9079	1.11604	3.38785e-07	5.42174e-07
MXRA7	13.8236	6.69593	-1.04578	2.47639e-38	2.15155e-37
MT-TM	0.392495	1.3145	1.74377	0.00776987	0.00922843
MYL7	1.29321	0.53748	-1.26667	6.00366e-21	2.0083e-20
LINC01556	0.109357	0.297932	1.44593	3.174e-07	5.09092e-07
ELOB	61.9975	134.77	1.12022	3.60273e-42	4.1112e-41
ANKRD29	3.77838	0.848786	-2.1543	1.22832e-60	1.51755e-58
NCAPG2	2.44414	5.51859	1.17497	7.2127e-36	5.37674e-35
AC010976.2	0.932223	0.191473	-2.28353	2.18027e-41	2.33689e-40
AC084859.1	1.03901	0.517625	-1.00523	1.60358e-17	4.48839e-17
IQANK1	4.33585	18.7821	2.11497	3.56517e-56	1.56563e-54
CMPK2	1.87506	4.79314	1.35403	2.31499e-13	5.19829e-13
RAB3A	1.51393	4.00996	1.40529	1.23914e-37	1.02976e-36
AF015262.1	0.0168593	0.255377	3.92101	4.29073e-19	1.30761e-18
AFP	1.97441	0.898623	-1.13563	7.00463e-23	2.57049e-22
HSPB2	4.17935	0.795792	-2.39282	1.11462e-59	9.56303e-58
LIMS2	8.73824	2.25363	-1.95509	2.3985e-61	3.76686e-59
LINC02391	0.721871	0.217983	-1.72753	2.7568e-36	2.10503e-35
FGFBP2	8.3059	1.37894	-2.59058	2.98894e-48	5.4305e-47
SLC13A2	6.79899	1.79397	-1.92217	7.45046e-26	3.19094e-25
FAM72D	0.039569	0.303765	2.94051	8.21212e-48	1.42631e-46
AEBP1	69.1308	155.732	1.17166	2.86819e-18	8.36533e-18
LINC01351	0.0700997	0.5479	2.96643	0.00149924	0.00188903
Z99289.1	0.515832	0.168985	-1.61	1.63504e-35	1.19482e-34
UBBP2	0.0823203	0.273355	1.73146	3.59244e-07	5.73577e-07
CYP39A1	3.01964	1.34162	-1.1704	2.06408e-36	1.58589e-35
HELZ2	2.71847	6.0418	1.15219	6.79201e-23	2.49493e-22
KIF25	0.613431	0.173098	-1.82531	9.48642e-29	4.74244e-28
GAS1RR	0.98774	0.209198	-2.23926	1.79077e-56	8.13398e-55
AC087289.5	0.146614	0.312371	1.09124	5.93884e-18	1.70185e-17
SREBF1	19.1477	43.1977	1.17379	7.1945e-19	2.16442e-18
CDH2	0.494066	2.75356	2.47852	1.3567e-24	5.44088e-24
RABIF	4.67624	10.8876	1.21927	1.026e-60	1.30232e-58
NMUR1	1.94009	0.196916	-3.30047	2.95935e-50	6.52888e-49
AL160408.4	0.0335061	0.226022	2.75397	3.86383e-05	5.43612e-05
SLC1A3	6.87439	2.92392	-1.23333	3.05939e-20	9.86027e-20
CCNE2	0.41386	2.15917	2.38326	1.28176e-49	2.62471e-48
DRAP1	21.3351	45.2849	1.0858	4.02526e-31	2.28682e-30
MT1X	65.0419	21.3866	-1.60466	6.14598e-48	1.08474e-46
PSPHP1	5.09602	15.2918	1.58532	9.35517e-07	1.45665e-06
LAMA3	14.827	4.14894	-1.83742	4.12415e-41	4.34748e-40
ZNF726	0.351936	0.786954	1.16097	4.05022e-18	1.17224e-17
ANKRD65	6.05424	2.66315	-1.18481	1.05339e-38	9.37625e-38
PLA2G5	1.05687	0.42905	-1.30058	4.67748e-34	3.16709e-33
LINC02130	0.0891093	0.395731	2.15087	1.81258e-10	3.48849e-10
PAK1	8.28796	17.8053	1.10322	4.873e-17	1.33058e-16
AC099677.1	7.94841	3.32917	-1.2555	1.13771e-25	4.83357e-25
HID1	9.88323	28.0203	1.50342	2.8422e-30	1.53831e-29
ANKRD35	2.88738	1.18414	-1.28592	6.88878e-46	1.01239e-44
IGSF10	3.83576	0.54317	-2.82004	2.96059e-60	3.06512e-58
TIMELESS	3.35469	9.52691	1.50583	1.03945e-53	3.30414e-52
PTGER4	6.71851	2.58306	-1.37906	7.2674e-48	1.27296e-46
CERS2	31.0981	76.7398	1.30315	1.07321e-45	1.5526e-44
SIX4	1.2261	3.93612	1.68269	1.03049e-38	9.18129e-38
KLHDC9	2.28705	6.87582	1.58805	5.89239e-27	2.66661e-26
SPIB	0.311049	1.63703	2.39587	0.000158223	0.000213375
STXBP6	0.82494	0.294164	-1.48767	2.58016e-47	4.26925e-46
LINC00460	0.0552201	0.39188	2.82715	1.38757e-27	6.54144e-27
AC092119.2	0.321153	0.699936	1.12396	1.26811e-16	3.37848e-16
LINC00884	0.350426	0.75154	1.10074	2.80368e-14	6.61293e-14
DNAJC22	1.48905	3.92159	1.39705	6.53869e-13	1.43335e-12
RHEBL1	0.589624	1.3491	1.19413	2.68812e-29	1.38494e-28
AC090844.2	0.93954	0.295997	-1.66637	9.26001e-30	4.87242e-29
FAM13C	1.63988	0.361091	-2.18316	2.63114e-59	2.04018e-57
NR5A2	1.47853	0.594219	-1.3151	2.37047e-45	3.35853e-44
HS3ST4	1.43225	0.187853	-2.93061	2.16643e-44	2.8474e-43
PYY	0.170153	1.03918	2.61054	3.1378e-07	5.03504e-07
DHRS3	33.7965	16.4536	-1.03847	3.88477e-32	2.34503e-31
CLEC10A	4.23932	1.9126	-1.1483	1.42054e-22	5.13168e-22
AMH	0.150713	0.949702	2.65567	2.04328e-19	6.31944e-19
PLPPR1	0.740839	0.147826	-2.32526	1.9389e-41	2.08541e-40
AC103706.1	0.507413	1.81527	1.83895	4.25459e-33	2.71415e-32
BX324167.1	0.0409826	0.277775	2.76083	6.86762e-20	2.17148e-19
LIME1	0.369426	0.962099	1.3809	1.7022e-20	5.55275e-20
FBXL16	2.39742	9.19093	1.93873	2.17815e-22	7.81067e-22
BRSK1	0.951738	1.9706	1.05	5.6495e-11	1.11999e-10
SCARNA12	0.300216	3.14416	3.3886	0.021045	0.0241444
AL122019.1	0.0148493	0.228205	3.94186	1.09453e-10	2.13289e-10
AC092645.1	2.72546	1.0623	-1.35931	2.82966e-36	2.15711e-35
LLGL2	4.31195	13.7145	1.66929	8.8055e-49	1.68578e-47
CST6	0.970154	5.69932	2.5545	5.51589e-16	1.41796e-15
SCUBE3	0.454164	3.33135	2.87482	1.50873e-18	4.46572e-18
AC008403.3	0.0831051	0.302022	1.86164	2.014e-19	6.23303e-19
ZFP36	342.042	79.3043	-2.1087	1.55656e-43	1.92051e-42
C20orf144	0.0579775	0.221685	1.93494	1.54654e-38	1.36036e-37
AC109826.1	0.296099	0.677062	1.19321	8.55358e-05	0.000117436
TINCR	0.874895	4.96676	2.50512	2.49116e-18	7.29322e-18
RHBDL1	0.43325	2.58828	2.57872	9.77335e-33	6.11065e-32
C21orf58	0.626076	1.99231	1.67003	1.02304e-45	1.48232e-44
RN7SL752P	0.0660111	0.963667	3.86775	9.80702e-08	1.62141e-07
TRBV18	0.266439	0.642107	1.26901	3.91384e-05	5.50354e-05
NUDT7	3.17604	1.20624	-1.39671	5.28953e-56	2.24829e-54
SYT9	0.586905	2.28247	1.95939	0.00169189	0.00212211
NAPSA	0.68396	0.303547	-1.17199	0.00728702	0.00867831
MEOX1	12.1875	2.06469	-2.5614	1.34389e-56	6.30285e-55
FGD3	2.77709	11.2056	2.01257	4.14188e-21	1.39737e-20
ARID5A	25.4702	11.7036	-1.12186	1.64838e-23	6.23805e-23
RARB	4.66408	2.26375	-1.04288	1.12244e-26	5.01836e-26
PIWIL2	0.533599	0.261438	-1.02929	7.37252e-41	7.64564e-40
SYT13	0.439589	13.373	4.92702	2.79258e-17	7.71113e-17
AC091057.4	0.118634	0.337318	1.50759	2.65919e-22	9.48973e-22
MYCN	0.367498	1.20737	1.71605	0.000773834	0.000994708
AC015722.2	0.663877	0.163138	-2.02482	3.00063e-47	4.92975e-46
AC092851.1	1.287	0.257826	-2.31954	4.479e-31	2.5376e-30
SIK2	23.7135	4.81533	-2.3	1.23948e-62	3.64605e-60
UNC5B	3.20445	12.3004	1.94056	8.38233e-52	2.17565e-50
MAZ	9.39865	22.7436	1.27493	1.48923e-53	4.65404e-52
OVOL1	1.33321	3.04333	1.19074	7.13769e-22	2.49341e-21
TRAV2	0.266552	0.600143	1.17089	1.23076e-05	1.79029e-05
SH3BGRL2	15.6021	4.19376	-1.89542	4.06967e-62	9.21531e-60
MAB21L4	0.641954	6.4889	3.33743	1.51965e-12	3.26177e-12
AL139351.1	0.0304615	0.234113	2.94215	9.99154e-19	2.9865e-18
RNU6-45P	0.2581	0.544576	1.07721	3.23161e-07	5.18064e-07
CDKN1C	21.5585	5.41676	-1.99275	2.20556e-58	1.40458e-56
PRSS30P	0.169623	0.343883	1.01959	0.000259763	0.000345011
SNORD99	1.75777	4.0758	1.21333	2.80833e-16	7.34256e-16
FAT4	2.45886	0.773238	-1.66901	5.07086e-48	9.01853e-47
ADGRD2	1.49664	0.118865	-3.65433	7.82901e-36	5.81978e-35
LINC02012	0.151752	0.340467	1.1658	1.03694e-12	2.24808e-12
TYMS	3.08524	11.9856	1.95784	2.54892e-47	4.22887e-46
EXOC3L4	0.096236	0.302876	1.65408	2.74558e-05	3.90466e-05
SDS	0.925216	4.26982	2.20631	5.59415e-48	9.88282e-47
C4BPA	2.37312	1.16463	-1.02691	4.63607e-37	3.72252e-36
PYROXD2	6.20063	2.72108	-1.18824	2.24715e-39	2.099e-38
TEX45	0.12055	0.452179	1.90726	3.31851e-28	1.61287e-27
P4HA3	0.475953	2.64109	2.47225	3.79129e-48	6.82137e-47
TINAGL1	24.0841	7.72433	-1.6406	1.74583e-54	6.11601e-53
MET	12.5425	4.71427	-1.41172	3.441e-50	7.53765e-49
BCAS4	1.20377	4.6325	1.94423	3.57721e-39	3.30473e-38
MAPK8IP2	0.975063	6.08451	2.64157	1.24303e-34	8.6666e-34
TNS4	22.7566	7.16504	-1.66724	6.78583e-24	2.62372e-23
CSRP1	78.0718	30.4203	-1.35977	4.41271e-34	2.99437e-33
PLA2G4F	0.415175	1.10347	1.41026	6.63632e-14	1.53194e-13
RNASE7	1.65357	0.266953	-2.63093	1.00064e-43	1.25212e-42
AC020659.1	0.833693	0.394668	-1.07888	2.83967e-17	7.83573e-17
FSTL1	102.865	43.4902	-1.24199	5.56003e-29	2.81295e-28
AC010307.4	0.0190542	0.398867	4.38773	1.33415e-31	7.7848e-31
CPM	15.9247	4.3106	-1.88531	4.63501e-30	2.47753e-29
GLRA3	3.06757	1.244	-1.30211	1.04662e-16	2.80288e-16
C20orf204	0.0937644	0.474392	2.33897	6.39637e-37	5.10278e-36
SYNE3	5.7086	0.809259	-2.81846	5.7937e-55	2.10115e-53
SH3RF2	2.29567	0.908496	-1.33736	2.54964e-38	2.21311e-37
CCNB1	3.81341	21.5261	2.49693	4.53111e-62	9.76402e-60
WASIR2	0.29496	0.993989	1.75271	6.24757e-18	1.78894e-17
MAL2	32.7503	98.8542	1.59379	4.08767e-42	4.65026e-41
WFDC3	0.187678	0.390215	1.05601	4.83861e-09	8.62369e-09
AZU1	0.251589	0.726281	1.52946	0.044077	0.0492633
GATA4	0.0111823	0.380852	5.08994	0.0010561	0.00134541
CDC20P1	1.33626	0.442193	-1.59545	5.77374e-43	6.87215e-42
MCM6	8.64428	17.523	1.01943	2.35321e-34	1.62057e-33
KCNK15	1.23142	7.12281	2.53213	7.6269e-20	2.40418e-19
FGFR4	1.36136	4.31416	1.66403	7.02019e-08	1.17132e-07
CDH13	4.54939	1.75119	-1.37734	5.38346e-50	1.14938e-48
KLF2P1	0.32796	0.739144	1.17233	0.00774055	0.0091942
KRT8P41	0.0899187	0.297684	1.72709	0.00204753	0.00255091
DNAJC1	13.7391	39.0695	1.50775	9.48487e-38	7.92487e-37
MMP12	0.764921	4.03259	2.39832	1.11307e-05	1.62412e-05
LINC01085	0.530154	0.181313	-1.54793	2.67347e-29	1.37777e-28
AC092142.1	0.207853	0.563076	1.43777	7.92061e-09	1.39238e-08
AC015813.4	0.15393	0.562971	1.87078	2.87674e-09	5.18951e-09
SERPING1	188.104	80.3341	-1.22744	1.27853e-41	1.39786e-40
HSD17B6	0.325079	2.53148	2.96112	1.85482e-62	4.98167e-60
RETN	0.132008	0.339795	1.36403	1.52761e-05	2.20894e-05
CKAP2L	0.263931	2.54859	3.27146	1.80964e-59	1.46447e-57
KREMEN2	0.0991353	1.44714	3.86766	1.65395e-48	3.07742e-47
RASGRP1	1.19	3.36955	1.50159	2.43472e-11	4.92311e-11
ADAMTS9	4.00436	1.84012	-1.12177	6.76833e-42	7.57431e-41
S100A16	65.0935	143.652	1.14199	1.66681e-20	5.44304e-20
GALNT15	16.6945	1.98715	-3.07061	4.50967e-56	1.93905e-54
CENPP	0.514843	1.26686	1.29905	1.17936e-32	7.33417e-32
RPS6KA3	9.82459	4.77938	-1.03957	2.07872e-41	2.22933e-40
TUBA3D	0.657954	4.536	2.78536	4.35147e-13	9.62078e-13
AC005225.2	0.475423	0.195069	-1.28522	1.15671e-11	2.37415e-11
PAGR1	2.86768	6.84376	1.2549	2.92055e-35	2.10434e-34
AL137002.1	0.124158	0.285574	1.20168	6.97917e-07	1.09581e-06
PASK	0.89331	1.89032	1.0814	9.62245e-35	6.73681e-34
AL121832.3	0.1035	0.263264	1.34689	3.25697e-23	1.21641e-22
AC011445.2	0.662328	1.55658	1.23276	7.32511e-11	1.44429e-10
RETSAT	79.7727	27.3416	-1.5448	3.83868e-27	1.75564e-26
AC007285.2	0.107066	0.261069	1.28592	8.87845e-13	1.9323e-12
EGR3	28.8956	6.5813	-2.13441	2.2397e-35	1.62514e-34
MANF	15.4217	32.3755	1.06994	7.28258e-49	1.40584e-47
NDUFAF6	2.23928	5.2008	1.2157	2.8206e-43	3.43439e-42
TRIM2	11.2053	4.74422	-1.23994	6.30918e-36	4.7203e-35
MRC1	9.26723	2.89118	-1.68048	3.89771e-32	2.35208e-31
PUSL1	2.39087	5.38703	1.17195	1.57517e-38	1.38478e-37
NBPF4	0.108785	0.950423	3.1271	2.85258e-07	4.59009e-07
XIRP2	4.09235	0.0677998	-5.9155	0.00028682	0.000379776
RCOR2	0.49791	2.46368	2.30686	2.3135e-15	5.75486e-15
VPREB3	0.65543	1.76679	1.43062	2.05389e-05	2.94307e-05
DHRS13	1.00798	2.19609	1.12347	9.85664e-23	3.58796e-22
DONSON	2.09074	5.41679	1.37342	1.97703e-51	4.92451e-50
ANK2	3.66149	0.813857	-2.16958	3.85189e-49	7.64274e-48
JAKMIP1	0.0848612	0.564101	2.73278	5.29083e-32	3.16698e-31
MAML2	14.2219	3.8715	-1.87715	6.79401e-54	2.21277e-52
PLA2G4A	6.45692	2.445	-1.40101	1.30436e-51	3.32952e-50
PTCH2	1.60464	0.644491	-1.31602	5.52269e-39	5.03674e-38
NME3	14.5214	40.3366	1.47391	9.89187e-32	5.82326e-31
RASL10A	1.78519	0.455617	-1.97019	5.23327e-22	1.83924e-21
LINC01588	0.22698	0.59241	1.38403	2.05337e-18	6.04208e-18
BGLAP	0.348621	0.746659	1.09879	0.0141228	0.01641
GABRQ	0.0131615	0.728612	5.79075	5.21941e-09	9.28006e-09
VLDLR	7.40865	2.39871	-1.62695	9.37562e-40	9.01188e-39
TPSP2	0.36829	4.69946	3.67358	2.99416e-18	8.72311e-18
AC046185.3	0.569572	1.2528	1.13721	9.19504e-16	2.33844e-15
ANLN	0.832316	8.2841	3.31514	3.52943e-58	2.18025e-56
AC139100.1	0.363846	0.866536	1.25193	8.63654e-08	1.43249e-07
PRSS51	1.12861	0.362894	-1.63693	2.5596e-24	1.01161e-23
BNIP3P17	0.263706	0.771724	1.54916	5.10535e-18	1.46777e-17
FKBP10	17.5322	41.2216	1.23339	8.04296e-33	5.05604e-32
TMC4	17.11	37.8405	1.14509	6.10903e-21	2.04281e-20
PRUNE2	1.8238	0.721674	-1.33753	1.62893e-39	1.53391e-38
UQCC3	4.22756	9.81105	1.21458	8.2495e-31	4.60204e-30
MIEN1	10.4881	41.3925	1.98061	2.11032e-39	1.97417e-38
C4B	4.52948	11.3937	1.33082	5.35373e-07	8.46041e-07
FLAD1	7.08849	16.9669	1.25918	6.03286e-60	5.73338e-58
AL353693.1	1.41303	0.138472	-3.35113	8.79357e-47	1.40002e-45
IFIT2	6.40539	13.2596	1.04968	0.000390552	0.000512079
TRAV41	0.18267	0.432392	1.2431	0.000254113	0.000337893
HABP4	5.30851	2.48683	-1.094	3.55567e-44	4.59189e-43
PRNP	82.308	32.148	-1.35631	4.04317e-51	9.82019e-50
SLC23A1	0.217954	0.688007	1.6584	3.50236e-14	8.21695e-14
AQP7	23.3517	0.785302	-4.89414	1.24953e-59	1.04793e-57
LSM4	13.2996	34.581	1.3786	1.43014e-55	5.77413e-54
OTUB2	0.536526	1.0984	1.03369	2.70288e-28	1.31919e-27
SLC44A4	7.44875	40.9541	2.45894	1.29161e-24	5.18547e-24
AC004825.2	1.63929	0.694141	-1.23978	1.47396e-48	2.75635e-47
LAD1	9.9781	22.5562	1.17669	8.30226e-08	1.37877e-07
GRM4	0.014834	0.585762	5.30334	1.09581e-51	2.81657e-50
COX20P1	0.93891	2.28889	1.28559	4.94605e-07	7.83153e-07
AL354732.1	0.107048	0.269243	1.33065	2.22077e-16	5.83845e-16
FAM72A	0.0769168	0.408221	2.40798	2.85684e-48	5.2058e-47
AL357054.2	0.235701	0.678793	1.52602	2.58577e-05	3.68413e-05
HOXC-AS3	0.043939	0.449373	3.35434	3.97394e-24	1.55665e-23
HOXC12	0.11777	1.87099	3.98975	8.65182e-10	1.60705e-09
HLA-DQB2	4.56848	9.82656	1.10497	2.56612e-07	4.14101e-07
PLN	8.05175	2.25502	-1.83616	4.96472e-21	1.6692e-20
LONRF3	1.03807	0.386386	-1.4258	7.20779e-41	7.48318e-40
SLC22A15	0.678968	1.3886	1.03222	1.40841e-13	3.1943e-13
FAM166B	2.13395	0.794575	-1.42527	5.72537e-37	4.57931e-36
HNRNPUP1	0.356274	0.825573	1.21241	3.3125e-12	6.98536e-12
AL159163.1	0.190883	0.527123	1.46545	1.72405e-27	8.07229e-27
AC084866.1	1.47245	0.087736	-4.0689	2.94974e-17	8.13823e-17
NIPSNAP3B	5.61862	0.883506	-2.6689	3.82753e-63	1.47774e-60
AC036214.3	0.0864823	0.229485	1.40792	2.23239e-25	9.34085e-25
HIST2H3D	0.073722	0.404039	2.45433	5.6124e-14	1.30321e-13
PYY2	0.199915	0.442041	1.14479	8.93806e-11	1.75141e-10
OASL	1.23815	6.30091	2.34738	5.50772e-29	2.78801e-28
AL365356.5	0.0639024	0.355088	2.47424	2.0611e-32	1.2652e-31
STOX2	1.29882	0.484468	-1.42272	6.19981e-44	7.88572e-43
PPP1R37	3.96991	8.77954	1.14504	1.1564e-36	9.06914e-36
AC012368.1	1.21842	0.34158	-1.83471	7.24146e-50	1.52325e-48
PRIMA1	3.5159	1.04613	-1.74883	4.47095e-49	8.77708e-48
KLF9	31.3604	9.97022	-1.65325	6.8312e-53	1.98426e-51
APOBEC2	4.30427	0.165071	-4.70461	1.41454e-21	4.88435e-21
AC087442.1	0.146589	0.362294	1.30539	0.0221119	0.0253184
PPP4R1L	1.19279	0.498158	-1.25967	1.00993e-44	1.36116e-43
HYAL1	2.60634	0.924466	-1.49533	4.79687e-52	1.26994e-50
PREX2	3.67939	0.813953	-2.17645	3.18381e-52	8.52636e-51
LRFN5	0.677831	0.170072	-1.99478	1.9991e-49	4.05332e-48
PGM1	35.3632	16.7672	-1.07661	4.34626e-37	3.49587e-36
SH3D19	29.5246	7.91963	-1.89841	1.3658e-60	1.63297e-58
RECQL4	1.13975	7.45014	2.70855	7.36191e-58	4.23698e-56
ABCG2	2.59459	0.934622	-1.47305	1.16072e-42	1.36056e-41
MYMX	4.90401	0.500239	-3.29327	1.7416e-40	1.76754e-39
TMEM88	7.29538	1.9749	-1.8852	1.25792e-54	4.44882e-53
EPB41L4B	8.54487	4.09065	-1.06273	1.00899e-31	5.93605e-31
CCL21	72.3302	14.5975	-2.30887	2.96076e-40	2.96107e-39
SCN3B	0.668931	0.15224	-2.13551	1.88386e-57	1.0061e-55
AC011465.1	0.137106	0.396247	1.53111	1.01036e-07	1.66881e-07
ALDOA	124.386	262.424	1.07707	2.81481e-39	2.61213e-38
C3orf80	0.47022	1.84415	1.97155	1.61158e-45	2.30268e-44
OVCH2	1.53765	0.159029	-3.27337	1.166e-36	9.14054e-36
FOXS1	1.10109	2.55331	1.21343	1.23245e-26	5.50488e-26
AP000941.1	0.51843	0.226673	-1.19354	2.09975e-31	1.21412e-30
AC015908.3	0.787892	0.17132	-2.2013	1.23663e-63	5.72931e-61
TRAF2	4.10097	9.03956	1.14029	4.18257e-42	4.75239e-41
SYNPO	27.0351	8.03224	-1.75096	1.42211e-41	1.54482e-40
CFAP45	0.403072	2.52349	2.64631	5.36631e-45	7.37202e-44
IL22RA2	0.7256	0.319669	-1.1826	7.00869e-20	2.21496e-19
TMEM79	3.62448	9.67028	1.41578	2.02623e-39	1.89839e-38
EPN3	2.59246	11.0115	2.08662	3.77207e-42	4.29914e-41
AL160408.1	0.0306453	0.220638	2.84794	0.00081425	0.00104477
GNG8	0.177281	0.445234	1.32853	1.58919e-13	3.59596e-13
HIST1H2AG	0.465023	2.13896	2.20154	4.16783e-25	1.7145e-24
FOXO6	0.941069	2.87532	1.61135	7.13692e-36	5.32239e-35
HSD11B2	2.52724	5.44763	1.10807	2.10152e-12	4.47544e-12
UNC13D	1.81636	3.66419	1.01245	1.66177e-06	2.55018e-06
PRR15	4.22091	20.5664	2.28466	3.21164e-26	1.40075e-25
U91319.1	0.0753155	0.350955	2.22027	7.04233e-07	1.10544e-06
SLC39A11	7.20032	18.7997	1.38458	1.77705e-37	1.46301e-36
DDX39A	6.4915	17.9641	1.46849	1.54171e-53	4.80183e-52
AP001148.1	0.76076	0.304671	-1.32019	2.64054e-43	3.21937e-42
LBX2-AS1	2.28712	4.57964	1.00171	8.72169e-20	2.74275e-19
NPY2R	4.21002	0.358551	-3.55358	5.66481e-55	2.06248e-53
CENPU	1.8501	9.15297	2.30663	1.80667e-55	7.12124e-54
AK8	0.862992	2.01839	1.22579	3.71005e-20	1.19097e-19
PC	18.2982	7.07326	-1.37125	4.98697e-24	1.9432e-23
RNU6ATAC18P	1.58987	0.40988	-1.95564	1.2744e-36	9.94405e-36
TMEM170B	3.10161	1.15614	-1.4237	2.07618e-32	1.27403e-31
TMEM75	0.0255319	0.319937	3.64741	2.54919e-09	4.61164e-09
NEIL3	0.129358	1.29106	3.31911	1.42149e-58	9.51013e-57
FILIP1	1.78103	0.706588	-1.33377	3.15004e-32	1.90835e-31
XRCC2	0.512823	1.79773	1.80964	3.29965e-41	3.50024e-40
TBILA	0.50444	1.38703	1.45925	1.09119e-11	2.24215e-11
SPRY2	22.2719	4.19717	-2.40773	5.96951e-66	1.51532e-62
TBX18	1.76088	0.814868	-1.11166	2.1031e-35	1.52782e-34
SLC27A6	4.27813	0.977086	-2.13042	1.92135e-36	1.48051e-35
FALEC	0.202672	0.423382	1.06282	1.73769e-11	3.53566e-11
E2F5	1.33273	2.8819	1.11264	9.94769e-27	4.45291e-26
CYP4F23P	1.24707	4.88923	1.97106	1.3021e-12	2.80718e-12
HIST2H4A	0.0442315	0.325536	2.87967	1.57645e-37	1.30074e-36
FABP6	0.0466221	0.907379	4.28262	8.14751e-14	1.87239e-13
ANKRD53	1.79413	0.307636	-2.54399	1.11782e-58	7.61598e-57
AL133215.2	0.175259	0.71125	2.02087	1.45997e-47	2.47314e-46
NEFL	0.0645135	0.230612	1.83779	0.00274628	0.0033891
ZNHIT2	4.70767	10.0488	1.09393	2.57801e-25	1.0753e-24
AC006946.2	1.03792	0.513858	-1.01425	7.18006e-23	2.6333e-22
MSMB	3.10164	49.3264	3.99126	3.55193e-07	5.67354e-07
ADGRA2	13.7002	5.27667	-1.3765	6.11834e-43	7.26828e-42
C1orf220	0.205686	0.477587	1.21532	1.17605e-15	2.9701e-15
FUT8-AS1	0.226073	0.663399	1.55309	2.60449e-13	5.83068e-13
THCAT158	0.687971	0.336033	-1.03374	1.17038e-28	5.81799e-28
FAM49A	7.45896	2.5657	-1.53962	1.68395e-57	9.09825e-56
TNNT3	16.4569	0.943146	-4.12507	6.71853e-49	1.30102e-47
S100A11	352.135	789.062	1.16401	1.87817e-32	1.15597e-31
MMEL1	0.401954	0.989669	1.29992	5.43769e-18	1.56162e-17
TRBV28	2.64242	5.82215	1.13969	0.00105049	0.00133844
DRD4	0.221603	0.598802	1.4341	2.11355e-17	5.87495e-17
PNMA8B	1.10813	0.456778	-1.27857	1.92003e-45	2.72868e-44
MNX1-AS2	0.133492	0.64982	2.28329	2.00192e-08	3.4428e-08
LINC01152	3.01649	0.720531	-2.06574	1.95214e-30	1.0656e-29
EBF3	5.78842	0.963802	-2.58636	1.59963e-59	1.31753e-57
ENTPD8	0.260851	1.56476	2.58464	5.52432e-18	1.58527e-17
CRIM1	56.4556	18.0081	-1.64847	7.06943e-58	4.11984e-56
PFDN6	5.84487	13.0164	1.15509	1.17165e-45	1.68842e-44
HIST1H2BN	0.228407	0.675721	1.56482	1.24394e-24	5.00165e-24
ITGA7	25.9014	2.40482	-3.42903	7.74903e-57	3.76916e-55
CD302	6.70616	2.2415	-1.58102	1.35123e-47	2.29734e-46
KDR	14.6242	7.06246	-1.05012	3.03036e-39	2.80513e-38
AP003032.1	0.655397	0.22523	-1.54097	1.88988e-24	7.5319e-24
HIST4H4	0.572428	1.5746	1.45982	2.9236e-08	4.98117e-08
HLA-G	1.35775	2.90775	1.09869	2.28822e-05	3.27076e-05
SYNPO2	18.8408	3.78029	-2.31729	5.45334e-59	3.99452e-57
MED15P4	0.0191075	1.44271	6.2385	4.42492e-12	9.25747e-12
WHAMMP3	0.642582	0.25265	-1.34674	8.45311e-48	1.46679e-46
AC116347.1	0.398781	0.996206	1.32085	4.89017e-28	2.35511e-27
IGHE	0.0730592	1.24353	4.08923	6.65907e-26	2.8586e-25
CLDN9	0.136644	0.885902	2.69673	6.68604e-21	2.23215e-20
TPD52	10.3312	35.7298	1.79012	2.24178e-46	3.44769e-45
AC024909.2	0.947683	0.140403	-2.75483	6.62195e-58	3.89581e-56
GATA3-AS1	0.925966	5.10309	2.46234	1.88764e-13	4.25414e-13
AL033519.3	0.0564134	0.434024	2.94366	1.36482e-14	3.27331e-14
ZBED3-AS1	0.479726	0.201002	-1.255	2.29084e-44	3.00452e-43
INA	0.0344881	0.4791	3.79616	7.90461e-05	0.000108816
CD5	1.17485	2.73736	1.22031	1.86264e-06	2.84829e-06
TSPAN7	17.7207	3.40089	-2.38146	1.83441e-60	2.06032e-58
LINC01615	0.2017	0.770956	1.93444	1.38245e-27	6.519e-27
RAB31	12.2761	37.3989	1.60714	7.01856e-29	3.53638e-28
AC135983.2	1.15358	0.46871	-1.29935	2.30086e-42	2.65998e-41
LINC01589	1.07743	0.202584	-2.411	1.8099e-55	7.12124e-54
SPRY1	34.6786	10.3733	-1.74118	1.42384e-55	5.77387e-54
GAPDH	376.917	777.267	1.04416	1.05446e-35	7.77914e-35
GMPSP1	0.0859036	0.277737	1.69293	2.51923e-24	9.95871e-24
PAQR6	0.982575	3.0944	1.65502	1.48636e-18	4.40018e-18
GRIK1-AS1	1.7196	0.547047	-1.65234	6.27066e-22	2.19758e-21
DMGDH	1.644	0.274139	-2.58422	5.80393e-50	1.23347e-48
AL662844.4	1.4129	0.605288	-1.22297	4.9382e-45	6.78892e-44
CEP55	0.759522	7.82661	3.36522	2.36309e-60	2.53137e-58
RNA5SP449	0.100087	0.344862	1.78477	2.43868e-07	3.9405e-07
TIPARP	19.2625	8.3972	-1.19782	2.55529e-30	1.38626e-29
PTPRM	12.7697	4.76873	-1.42105	5.12161e-43	6.11163e-42
RTBDN	0.0110726	0.884084	6.31912	1.357e-33	8.95581e-33
GIPC2	2.85057	0.470374	-2.59937	1.63747e-63	7.22516e-61
TRAV30	0.105609	0.218139	1.04652	0.00219097	0.00272412
COL3A1	263.696	703.83	1.41635	2.74409e-21	9.34464e-21
TXNIP	624.603	163.557	-1.93314	3.31993e-59	2.54235e-57
AC104964.3	0.740924	0.236255	-1.64898	5.70544e-41	5.97026e-40
RAD21	37.1163	75.753	1.02925	1.0308e-25	4.39042e-25
LYPLAL1-DT	0.557866	0.21159	-1.39865	6.48738e-44	8.23453e-43
AL365436.2	0.0979257	0.445241	2.18483	9.98125e-18	2.82789e-17
LIMCH1	16.2444	7.71008	-1.07512	1.89359e-35	1.37994e-34
AC002546.1	6.24969	0.232747	-4.74695	2.35281e-46	3.60647e-45
CCL2	28.3667	13.5062	-1.07057	2.19185e-11	4.44315e-11
WISP1	0.490092	5.69795	3.53932	7.16363e-59	5.02865e-57
PCP2	1.53826	4.8712	1.66298	2.55373e-10	4.8865e-10
MIR126	1.27975	0.410472	-1.6405	6.4119e-24	2.48122e-23
CDC25B	7.14788	15.8181	1.14599	2.18948e-20	7.10355e-20
CCNA2	1.35566	9.40053	2.79374	1.70526e-56	7.76458e-55
TMEM158	2.08149	6.09385	1.54974	3.21324e-06	4.84325e-06
BRI3BP	2.96988	6.21322	1.06493	6.55717e-38	5.52603e-37
LINC01857	0.389915	1.11012	1.50948	1.07044e-23	4.09948e-23
TCEAL3	11.2274	23.1728	1.0454	4.02864e-14	9.41829e-14
SNORD60	0.776698	2.50662	1.69032	2.22755e-24	8.83773e-24
MIR6503	1.09657	0.266693	-2.03974	7.7214e-30	4.07905e-29
RASGEF1C	0.545203	0.261411	-1.06047	1.50995e-34	1.04921e-33
SKAP1	2.87336	6.58283	1.19597	9.63593e-12	1.98326e-11
GRHL3	0.568174	1.24141	1.12757	4.00783e-07	6.38305e-07
AP001542.1	0.150097	1.45383	3.27589	1.33919e-44	1.78803e-43
PDE3B	7.34051	0.634938	-3.53119	6.91943e-37	5.50111e-36
GPLD1	1.59319	0.275846	-2.52998	9.06353e-49	1.73339e-47
NRIP2	3.78518	1.78736	-1.08253	1.30307e-41	1.42134e-40
AC016888.1	2.40159	7.54962	1.65242	2.11016e-18	6.20623e-18
RRAD	3.55917	1.40927	-1.3366	2.77015e-27	1.27607e-26
SDF2L1	7.10356	19.1438	1.43026	2.64916e-37	2.15325e-36
AC068587.2	2.01765	0.887192	-1.18536	2.81764e-24	1.11099e-23
SPATA20P1	0.0249328	0.587159	4.55764	4.21713e-47	6.84342e-46
GAS1	25.2819	10.2578	-1.30139	4.75156e-44	6.08541e-43
CFL1P5	0.434539	0.890347	1.03488	1.04938e-16	2.80988e-16
AL021368.2	0.665598	0.247979	-1.42443	2.72411e-45	3.82448e-44
HIST1H1B	0.0462372	1.74522	5.23821	1.2583e-29	6.57051e-29
RNU6-583P	0.102082	0.268016	1.39258	2.64343e-08	4.51419e-08
SLC2A10	7.94223	19.2169	1.27476	1.98199e-20	6.44164e-20
ACOT7	3.05475	7.9473	1.37941	2.65086e-40	2.65688e-39
LMOD2	5.42077	0.117647	-5.52597	3.8455e-15	9.47166e-15
CCL24	1.22508	0.312169	-1.97247	1.88884e-36	1.45729e-35
TNIP3	0.0539635	0.230575	2.09518	9.14865e-09	1.60354e-08
CCDC150	0.0944462	0.247178	1.38798	1.67181e-23	6.32157e-23
AP003419.3	0.404325	1.19345	1.56155	1.65324e-14	3.95123e-14
AKR1C1	11.0709	1.08088	-3.3565	6.81439e-55	2.46168e-53
KNTC1	1.48171	3.10151	1.06571	6.87476e-31	3.8502e-30
HIST1H3H	0.523691	9.86551	4.23561	1.78112e-48	3.30408e-47
PPIAP11	0.348682	0.740776	1.08713	5.74626e-23	2.11793e-22
LINC01063	0.227113	0.603969	1.41107	3.35835e-19	1.02837e-18
FOXJ1	0.126721	2.82849	4.48031	4.71201e-16	1.21569e-15
AC006483.1	0.0796025	0.217586	1.4507	4.25899e-11	8.50055e-11
SGK2	2.80085	0.360676	-2.95709	7.5498e-50	1.58452e-48
CCNE1	0.538686	3.7205	2.78798	8.0354e-42	8.93294e-41
TMEM47	21.0177	8.74248	-1.26549	8.21849e-53	2.36499e-51
P3H4	4.1634	11.9313	1.51891	2.64382e-47	4.36289e-46
CECR7	2.8248	1.28904	-1.13185	1.80808e-28	8.90915e-28
MCM4	6.84286	22.8678	1.74065	4.52163e-48	8.08051e-47
SAA4	1.88138	0.446626	-2.07465	9.7896e-43	1.14969e-41
ASF1B	1.58486	12.5971	2.99066	1.23948e-62	3.64605e-60
DSCR8	0.00604597	0.43937	6.18332	3.00638e-14	7.08111e-14
PODN	25.6315	11.9818	-1.09708	1.22361e-18	3.64039e-18
MYZAP	9.383	1.11846	-3.06853	1.95151e-55	7.59779e-54
FTOP1	1.47449	0.406372	-1.85934	3.18559e-44	4.13123e-43
CLEC14A	21.0311	8.94481	-1.2334	1.98623e-41	2.13384e-40
BOC	7.83635	2.56465	-1.61142	4.8079e-51	1.16167e-49
CASQ1	9.76523	0.881024	-3.4704	0.0165217	0.0190945
AC061961.1	0.107071	2.1785	4.34669	0.000336069	0.000442584
IL11RA	5.86673	2.13977	-1.4551	1.00371e-56	4.79403e-55
OR2B6	0.0298938	0.662795	4.47065	1.24109e-50	2.85715e-49
MCTP1	2.09772	0.988209	-1.08594	4.98591e-33	3.16977e-32
FBXO6	5.15808	10.6358	1.04402	1.32707e-37	1.10185e-36
TBX1	1.2098	2.83858	1.23041	0.00630347	0.00754869
NUAK2	0.768793	3.61983	2.23525	7.49574e-58	4.30065e-56
CCDC189	0.191637	0.614446	1.68091	1.31449e-28	6.51689e-28
ITPRIPL1	2.71444	0.513282	-2.40283	9.53981e-60	8.45893e-58
FHL5	4.77272	0.834756	-2.51539	7.63904e-54	2.47928e-52
AL161669.3	0.199512	0.556773	1.48061	2.91006e-08	4.95855e-08
CACNA1H	0.992068	5.23815	2.40055	1.47374e-08	2.55222e-08
MIR205HG	19.7255	7.73552	-1.35049	2.12989e-20	6.91262e-20
AC009163.6	0.601555	0.288204	-1.0616	3.86103e-43	4.64929e-42
RASL10B	3.30473	1.41047	-1.22836	9.34816e-15	2.26014e-14
PPP4C	19.4079	48.0371	1.30751	4.97145e-56	2.12283e-54
STAT5B	27.3165	12.4012	-1.13929	5.81551e-60	5.58409e-58
APOD	660.692	224.733	-1.55577	6.88989e-44	8.73348e-43
TMEM121	0.979021	3.01169	1.62116	1.42054e-22	5.13168e-22
IDH2	34.9309	85.29	1.28787	2.5965e-38	2.25273e-37
BOLA2B	0.114242	0.36266	1.66653	4.91133e-36	3.69386e-35
ECM1	12.3027	42.9183	1.80262	9.80965e-09	1.71616e-08
ANGPTL1	8.00205	1.06935	-2.90364	2.54431e-57	1.3282e-55
AC092801.1	0.0287159	0.615829	4.42261	9.06326e-14	2.07872e-13
MRPS12	6.60323	15.4283	1.22433	1.8309e-44	2.42705e-43
GCNT4	1.56292	0.772094	-1.0174	2.6409e-33	1.70824e-32
SLC25A10	4.2555	9.53412	1.16377	7.40395e-29	3.72651e-28
AC012213.1	0.0225414	0.357645	3.98788	0.000213846	0.000285806
GRASP	6.10098	2.4072	-1.34168	4.39767e-41	4.63318e-40
HOXC-AS2	0.269905	0.580379	1.10454	6.27536e-05	8.6982e-05
FREM1	2.66738	0.373757	-2.83525	2.58353e-59	2.01168e-57
AC097713.1	2.66969	0.17973	-3.89277	4.5251e-49	8.87399e-48
LHFPL5	0.0192148	0.260387	3.76037	9.46503e-23	3.45016e-22
ABCA3	7.61179	15.2452	1.00205	1.23357e-15	3.11323e-15
AL031777.1	0.317729	3.12411	3.29758	2.74632e-36	2.09789e-35
AC006449.5	0.278988	0.925339	1.72978	3.26977e-26	1.42443e-25
METTL7A	58.4385	18.1104	-1.6901	5.31038e-62	1.11832e-59
MASP2	0.698541	0.286716	-1.28472	1.60412e-36	1.24383e-35
TFF1	59.3644	399.098	2.74907	7.61182e-08	1.26706e-07
CMYA5	9.56318	2.62875	-1.86311	1.26192e-15	3.18262e-15
RCC1	7.29795	15.6323	1.09897	7.72938e-37	6.12664e-36
SLC16A12	0.762269	0.167389	-2.1871	8.78316e-49	1.68498e-47
INAVA	0.778239	2.20617	1.50326	0.0333603	0.0376191
ENO2	4.38969	12.2491	1.48049	1.52685e-15	3.83202e-15
ESR1	12.983	40.7495	1.65016	1.15468e-08	2.01076e-08
PXDC1	26.0699	12.3855	-1.07373	1.5354e-38	1.35173e-37
APBB1IP	9.65885	4.35008	-1.15081	3.67534e-25	1.51662e-24
HSPB1P2	0.194368	0.479831	1.30374	1.33117e-19	4.14887e-19
TSPAN11	1.72101	0.817986	-1.0731	4.95804e-34	3.35215e-33
TSPAN1	8.60767	44.3468	2.36514	3.66707e-16	9.51529e-16
RHBG	0.0684512	0.405448	2.56637	9.7759e-25	3.94699e-24
FBLN5	36.4017	10.8534	-1.74586	2.52988e-54	8.60251e-53
OR7E38P	2.22095	4.55511	1.03631	2.85427e-08	4.86483e-08
AL158847.1	1.02197	0.352643	-1.53508	1.46908e-16	3.89653e-16
GAPDHP35	0.591162	1.63663	1.4691	1.10144e-09	2.03386e-09
AC093278.2	4.47232	1.53389	-1.54383	1.24884e-45	1.79407e-44
AL021154.1	0.118084	0.304583	1.36703	3.37778e-11	6.78264e-11
EFEMP1	97.6661	27.0312	-1.85323	8.95607e-53	2.55738e-51
E2F1	1.61561	9.86827	2.61072	2.45382e-54	8.35921e-53
AC037198.2	2.7069	13.4495	2.31284	2.96333e-05	4.20429e-05
TLR4	9.50282	3.61075	-1.39606	3.44096e-42	3.93144e-41
AUNIP	0.423414	1.91099	2.17418	3.49911e-50	7.6559e-49
HSPB6	120.921	6.24715	-4.27472	2.18221e-59	1.72824e-57
HAGHL	0.265319	2.73359	3.365	6.62808e-57	3.25813e-55
LRRC31	0.451158	2.16207	2.26071	0.0115978	0.01358
NANS	7.15405	15.8697	1.14944	3.84031e-47	6.26484e-46
AC106881.1	0.511118	0.220177	-1.21499	2.83142e-32	1.72152e-31
MARCO	8.9081	3.27154	-1.44515	3.27517e-23	1.22271e-22
AL451050.2	0.125389	0.348469	1.47463	2.56391e-20	8.29657e-20
AC126768.2	0.677763	0.28626	-1.24346	4.20478e-38	3.59258e-37
DOP1B	4.38723	9.97684	1.18527	7.29233e-35	5.13846e-34
PLSCR4	20.3824	4.97386	-2.03488	1.98277e-61	3.1952e-59
TGFBR3L	0.051018	0.430985	3.07856	3.01326e-28	1.46759e-27
HIST1H4I	3.32573	13.0725	1.97479	2.46236e-43	3.00411e-42
CPNE7	0.62665	3.46701	2.46796	3.5072e-25	1.44885e-24
U73166.1	0.301707	0.643904	1.0937	2.89066e-10	5.50958e-10
MIR222HG	1.10409	0.49836	-1.1476	4.18166e-38	3.57612e-37
MRPL35P2	0.766858	0.275779	-1.47545	3.05698e-41	3.25025e-40
VEGFD	15.5574	0.551037	-4.81931	1.76282e-67	1.4799e-63
AC011447.3	0.145086	0.302979	1.06231	1.16557e-11	2.39179e-11
C2CD4B	4.29762	1.09745	-1.96938	9.72525e-22	3.38013e-21
CTIF	11.455	5.48676	-1.06196	3.43495e-34	2.34463e-33
AC020765.2	0.431618	0.872249	1.01499	2.5422e-10	4.86493e-10
HCN2	0.0445261	0.576138	3.69369	2.13875e-54	7.42235e-53
ITIH2	2.21656	0.446205	-2.31254	7.29579e-30	3.85751e-29
TCL1A	0.283564	0.933209	1.71852	1.294e-05	1.87978e-05
PSENEN	16.1942	35.2932	1.12391	2.04204e-49	4.13585e-48
FXYD3	27.9908	69.4803	1.31165	5.78485e-24	2.24513e-23
KCNIP2-AS1	0.74583	0.180916	-2.04352	1.53477e-41	1.66622e-40
YAP1	36.6607	17.4091	-1.0744	1.71538e-50	3.90054e-49
ARHGAP11A	0.801241	3.68549	2.20155	1.05772e-50	2.45635e-49
VKORC1L1	29.5139	14.1675	-1.05881	1.05434e-16	2.82233e-16
KLF8	3.06842	1.46193	-1.06963	1.52391e-39	1.44382e-38
PTK6	2.0803	7.84347	1.9147	2.88006e-35	2.07678e-34
NKX3-2	0.0567431	0.442786	2.96409	1.95008e-35	1.41833e-34
AL645924.1	0.172095	0.77473	2.17049	3.13474e-17	8.63066e-17
RBBP8NL	1.2086	3.38904	1.48754	1.67864e-34	1.16342e-33
AC015987.1	0.208252	0.599201	1.52471	1.1824e-08	2.05787e-08
IKBKE	2.40505	5.43287	1.17565	3.66692e-33	2.34652e-32
AC123912.4	0.618864	0.302451	-1.03292	1.53022e-28	7.57023e-28
NUDT16L1	7.94084	19.7291	1.31296	2.4197e-46	3.70593e-45
MYL9	220.386	85.5636	-1.36496	2.55929e-47	4.24229e-46
RHBDD3	4.00869	8.13803	1.02155	4.41557e-33	2.81588e-32
KLRF1	0.804683	0.377649	-1.09137	8.98966e-30	4.73285e-29
IGFL3	0.0288891	0.854158	4.8859	8.4652e-31	4.71669e-30
COBLL1	5.91076	2.51285	-1.23402	4.30754e-40	4.24613e-39
CD24	140.314	379.411	1.43511	1.0569e-13	2.41569e-13
THSD7A	1.28363	0.562446	-1.19044	1.51358e-34	1.05134e-33
KLHL31	4.32922	0.386648	-3.48501	4.69316e-55	1.74296e-53
CNGA1	1.07927	0.482984	-1.16001	3.5256e-35	2.52556e-34
CAV1	187.765	19.7	-3.25266	1.28251e-65	2.16068e-62
COL24A1	0.127138	0.353748	1.47633	2.87768e-31	1.64902e-30
AC006486.2	0.110234	0.229524	1.05807	9.15484e-28	4.3569e-27
ALX4	2.85553	0.539426	-2.40426	1.08844e-44	1.46272e-43
CCL14	5.36828	0.574209	-3.22481	4.1435e-62	9.2515e-60
AC016866.3	0.0494424	0.215617	2.12465	5.11342e-11	1.01632e-10
TMEM100	7.71923	0.91186	-3.08157	1.85037e-57	9.9107e-56
CKMT1A	0.51065	1.50082	1.55535	8.50096e-11	1.66903e-10
CCT3	51.2035	116.162	1.18182	2.40564e-55	9.26847e-54
AC015712.2	1.0812	0.369355	-1.54955	3.76343e-38	3.23038e-37
KLHL13	8.037	1.25205	-2.68236	7.14848e-49	1.38139e-47
MMP10	0.421173	3.24368	2.94515	2.5324e-25	1.05699e-24
LINC01569	0.944425	1.98816	1.07393	1.60541e-21	5.53309e-21
AFAP1L1	7.03324	2.59136	-1.44048	1.78346e-37	1.46763e-36
SNORD104	4.11509	13.611	1.72577	3.60768e-12	7.59313e-12
RNF223	0.72816	2.03169	1.48036	5.65709e-19	1.71135e-18
LINC02036	0.512161	1.04165	1.0242	0.000421828	0.00055207
H2AFZ	31.6524	87.1294	1.46085	3.23913e-58	2.00761e-56
PAMR1	19.4148	1.71141	-3.5039	1.64624e-65	2.54234e-62
NAALAD2	1.1237	0.171402	-2.71281	2.98949e-59	2.30839e-57
PRR15L	15.4341	37.5655	1.28328	2.94671e-22	1.04895e-21
MIR4728	0.386928	1.14609	1.56659	0.00113634	0.00144455
CDC6	0.839809	6.32321	2.91252	1.51524e-53	4.72736e-52
ZSCAN1	0.249009	0.621422	1.31938	0.00115132	0.00146249
USHBP1	1.78213	0.512336	-1.79844	2.03407e-54	7.0723e-53
DTX1	6.62325	1.34589	-2.29898	1.40206e-50	3.20778e-49
AL136084.3	2.34408	1.00616	-1.22016	1.07067e-31	6.2896e-31
AP000553.2	0.157993	0.605612	1.93854	2.47265e-26	1.08483e-25
F10	4.84745	0.906376	-2.41904	4.37979e-54	1.44681e-52
RARA	11.933	27.4765	1.20324	2.20226e-22	7.891e-22
SAMD5	7.20429	0.874121	-3.04295	8.37897e-46	1.22363e-44
PYDC1	0.371527	8.08948	4.44451	6.55117e-12	1.35999e-11
SNX20	0.741229	1.58344	1.09507	2.5102e-11	5.07129e-11
HIF3A	1.80414	0.149613	-3.59201	1.37384e-62	3.91692e-60
KLHL4	0.568358	0.170373	-1.73811	2.53985e-35	1.8379e-34
SAMD1	11.1501	24.5113	1.13639	2.12072e-52	5.79664e-51
SYNGR3	0.112753	0.981503	3.12182	1.3284e-46	2.08981e-45
ADAMTS6	0.200573	0.489249	1.28644	6.6861e-21	2.23215e-20
PDE1A	1.53728	0.706163	-1.12231	8.45065e-37	6.68691e-36
COX17P1	0.215362	0.517671	1.26527	3.91565e-14	9.16106e-14
AC073325.2	0.163489	0.337073	1.04387	0.000346158	0.000455352
TNFRSF9	0.0938838	0.589444	2.65041	6.53761e-40	6.36319e-39
HSPC324	0.948052	0.313659	-1.59577	1.41987e-40	1.44577e-39
BAIAP2L1	4.60352	9.43079	1.03464	3.38704e-29	1.73346e-28
SNORA73B	1.37232	104.706	6.25358	9.4149e-11	1.84183e-10
COL22A1	0.158726	1.23513	2.96005	4.70653e-27	2.1425e-26
MUC5B	0.803807	5.40647	2.74977	0.00163725	0.00205691
PRX	3.03918	1.32607	-1.19653	7.10139e-34	4.74758e-33
TMEM145	0.136566	1.80974	3.72811	2.06187e-33	1.34214e-32
RASIP1	7.76813	3.01781	-1.36406	3.02577e-48	5.48665e-47
GATA3	56.6847	189.442	1.74073	2.61756e-24	1.03408e-23
ESAM	22.6627	10.6346	-1.09155	7.81429e-34	5.21103e-33
ETV1	3.25252	1.47345	-1.14236	3.05612e-25	1.26674e-24
CLIC3	1.46588	4.88555	1.73676	4.24509e-11	8.47371e-11
NTRK3	0.878493	0.374167	-1.23135	1.26154e-39	1.20447e-38
GINS1	0.963939	5.15911	2.42011	1.0817e-57	6.11163e-56
AC027559.1	0.815861	0.309572	-1.39805	4.5782e-40	4.49858e-39
PSMB3	49.0378	108.086	1.14022	3.52142e-40	3.49914e-39
LINC00987	2.25131	0.889763	-1.33927	6.46963e-50	1.36711e-48
SYCE3	0.590805	2.09285	1.82471	2.22413e-20	7.21098e-20
RFC4	3.65576	8.37298	1.19557	7.18069e-41	7.45923e-40
DCAF13	3.56367	8.22685	1.20698	6.77947e-46	9.97913e-45
SASH1	17.0895	7.17931	-1.2512	8.11486e-48	1.41074e-46
C1orf115	33.6629	15.1806	-1.14893	4.83301e-41	5.07453e-40
RNU6-415P	2.85976	1.16602	-1.2943	1.94863e-35	1.41782e-34
SOCS2	6.84164	2.90352	-1.23654	1.78989e-37	1.47227e-36
ADCY4	4.3678	1.34724	-1.6969	1.4484e-52	4.04853e-51
POTEKP	1.26462	4.61152	1.86654	0.00113292	0.00144031
HOXA9	3.29703	1.22742	-1.42554	4.16598e-48	7.45213e-47
AC105219.3	0.257267	1.02887	1.99973	5.02803e-39	4.59691e-38
GPR158	0.0671875	0.381148	2.50409	0.00135316	0.00170944
CNTNAP3	0.790852	0.15598	-2.34204	3.58925e-55	1.35195e-53
AC022007.1	5.04009	2.02543	-1.31522	8.63625e-29	4.32326e-28
SOX2	0.0942428	0.961902	3.35144	0.0214375	0.0245796
ARNT2	2.4716	9.82134	1.99048	5.69838e-23	2.10238e-22
MRGBP	4.35102	8.84764	1.02394	2.54623e-45	3.59381e-44
COX7A1	33.1763	7.10491	-2.22327	1.92131e-50	4.33686e-49
SHC3	0.785102	0.321777	-1.28682	1.85415e-39	1.74069e-38
TRABD2B	2.87073	0.844056	-1.76601	2.56175e-42	2.93777e-41
SMC1B	0.115887	0.538402	2.21596	0.00039159	0.000513403
RACGAP1	3.10643	11.453	1.8824	1.23071e-54	4.36927e-53
SELENOP	53.7116	18.8263	-1.51249	1.66852e-51	4.20694e-50
AC124947.2	0.141814	0.580283	2.03275	1.03748e-25	4.41686e-25
MIR7152	1.22276	0.287179	-2.09012	4.21116e-30	2.25683e-29
INTS7	4.26614	9.78866	1.19818	1.93836e-52	5.32964e-51
SAA2-SAA4	28.7491	2.2879	-3.65142	2.63397e-51	6.49106e-50
TK2	10.313	5.0938	-1.01765	5.63666e-50	1.20067e-48
ABLIM3	13.8721	5.30786	-1.38598	3.29485e-36	2.50349e-35
SMIM10L2A	3.16318	0.68874	-2.19935	1.32398e-47	2.25308e-46
SNORA14B	0.416625	2.47528	2.57077	0.000571531	0.000742022
RCBTB2	8.54708	3.83128	-1.15761	6.5482e-58	3.86469e-56
TCF15	1.14522	0.39986	-1.51806	4.4146e-28	2.13106e-27
EMID1	1.19616	2.54235	1.08775	1.93286e-05	2.77522e-05
GPRASP1	4.66489	1.14535	-2.02606	1.92913e-59	1.54765e-57
CH25H	3.47985	1.63737	-1.08764	2.05336e-17	5.71194e-17
PLAC1	0.0307723	0.818467	4.73322	1.00723e-52	2.86289e-51
HPN	3.26282	14.3345	2.1353	3.34958e-28	1.62754e-27
LINC01224	0.0352693	0.482682	3.77459	6.0694e-10	1.13752e-09
TMPRSS2	7.46785	3.19512	-1.22482	3.93955e-16	1.02037e-15
CYYR1	21.6258	6.21683	-1.7985	2.13297e-59	1.69649e-57
RPUSD1	4.4683	11.3284	1.34214	3.82477e-47	6.24499e-46
PDLIM3	17.7273	3.95079	-2.16576	4.92729e-43	5.88354e-42
BCL6	23.1951	10.976	-1.07946	6.86327e-48	1.20559e-46
HSPA12B	8.11172	3.32468	-1.28679	1.31891e-39	1.25731e-38
PDLIM4	14.1778	6.1725	-1.19971	9.52889e-25	3.84978e-24
RN7SL4P	0.17449	3.68567	4.40071	6.02891e-11	1.19393e-10
ESPL1	0.36559	2.29722	2.65159	9.12652e-54	2.92112e-52
TP53AIP1	1.21086	0.237582	-2.34953	9.21149e-32	5.43135e-31
SERPINA11	3.68216	10.7977	1.55209	0.0200253	0.0230131
HSD17B13	3.66609	0.123749	-4.88875	4.0097e-60	4.01663e-58
RHOXF1	0.963422	0.178744	-2.43027	6.25273e-46	9.24048e-45
MAPK15	0.971304	5.84645	2.58957	1.04188e-22	3.78589e-22
ZNF502	3.38757	1.43968	-1.23451	2.62848e-44	3.43277e-43
SSTR1	0.660251	0.226284	-1.54488	1.66512e-58	1.09815e-56
ANO6	33.8899	13.0402	-1.37789	1.05577e-48	2.00878e-47
ARFGAP1	7.32184	15.3348	1.06653	3.30482e-40	3.29274e-39
AL133230.1	0.0951846	0.268331	1.49521	9.95455e-06	1.45663e-05
LINC02568	2.21991	6.07948	1.45345	3.32523e-05	4.70082e-05
GPATCH11	7.54921	3.77441	-1.00008	3.53307e-33	2.26165e-32
ADAM19	1.05478	3.3908	1.68469	1.90695e-40	1.92796e-39
LHX1	0.00361626	0.225448	5.96215	1.5385e-10	2.97274e-10
DOCK11	13.5837	3.06017	-2.15019	3.99521e-39	3.68171e-38
DDIAS	0.556752	1.75417	1.65568	2.00123e-37	1.64101e-36
ADGRF5	19.7352	5.53654	-1.83372	6.91992e-53	2.00062e-51
AC012676.1	0.162686	0.334802	1.04121	2.22309e-17	6.17296e-17
PDGFRA	13.5477	5.3017	-1.35352	4.1151e-48	7.37533e-47
Z69890.1	0.138452	0.307122	1.14943	3.4479e-13	7.66973e-13
TRPC6	1.8981	0.793468	-1.25831	1.05804e-47	1.82226e-46
BOLA2P3	0.0663405	0.244427	1.88144	6.49968e-14	1.50133e-13
ALDH1L1	4.49293	0.19991	-4.49023	1.77686e-59	1.44425e-57
RUNX2	1.1721	2.85168	1.28271	2.04453e-22	7.33861e-22
TGFBR3	33.5779	6.34376	-2.4041	9.32388e-60	8.30722e-58
LRGUK	0.249466	0.532677	1.09442	3.92518e-08	6.63942e-08
GLDN	2.10897	0.53781	-1.97137	4.22068e-43	5.05936e-42
FAM183A	0.640134	1.73264	1.43653	3.52113e-09	6.32727e-09
EZH1	13.1535	5.59218	-1.23397	1.88558e-59	1.51929e-57
MRPL14	21.2121	52.2707	1.30112	1.94974e-50	4.3957e-49
AC110619.1	0.32273	2.68369	3.05582	5.92158e-17	1.60907e-16
AP001453.3	0.640133	1.50441	1.23275	3.29782e-37	2.66995e-36
SORBS2	7.17718	3.47182	-1.04772	5.5476e-30	2.94748e-29
CEBPA	26.4048	6.43728	-2.03628	1.9524e-23	7.35852e-23
PIK3R1	37.3725	14.0292	-1.41354	3.85472e-46	5.78895e-45
RAD54L	0.381555	2.50236	2.71333	2.76038e-54	9.28411e-53
RILP	4.89899	2.29843	-1.09184	4.66058e-33	2.96906e-32
AL139132.1	0.0865978	0.245023	1.50052	3.52318e-06	5.30266e-06
RIBC2	0.673619	2.23767	1.73199	3.89353e-39	3.5898e-38
ESPN	1.94926	6.5167	1.74122	7.47099e-20	2.35664e-19
SOX5	1.30896	0.435603	-1.58734	2.70284e-39	2.51072e-38
MCM10	0.325239	2.80195	3.10686	1.71193e-52	4.74222e-51
ELAVL2	0.122396	0.734622	2.58545	5.26407e-21	1.76664e-20
HNRNPA1P57	0.0532506	3.412	6.00168	2.6758e-14	6.31935e-14
AC004585.1	0.233368	0.857195	1.87702	1.02307e-28	5.10625e-28
ZFPM2	1.95322	0.9235	-1.08067	5.88468e-24	2.28244e-23
ZNF668	0.769991	1.61404	1.06777	1.0471e-48	1.99434e-47
FSIP1	1.10078	6.7721	2.62108	1.5733e-12	3.37497e-12
ANXA1	162.957	33.0843	-2.30028	1.22273e-61	2.19996e-59
PKDCC	8.92711	2.50264	-1.83474	8.28135e-34	5.51257e-33
CEACAM6	4.05331	73.2315	4.17529	8.67058e-18	2.46447e-17
AP003068.4	0.153805	0.34809	1.17836	0.000141197	0.000191136
KIAA0319	0.0482546	0.258414	2.42095	0.00147361	0.00185775
2019-03-04	0.00977825	0.269735	4.78582	2.98666e-47	4.91117e-46
LRRC46	0.545458	2.24764	2.04287	1.61666e-27	7.58674e-27
ACTA2-AS1	5.94421	0.976618	-2.60562	5.40338e-42	6.09467e-41
ARMC3	0.0618916	0.427457	2.78796	2.68793e-25	1.11838e-24
PCAT19	3.57495	1.16214	-1.62113	3.38496e-53	1.02836e-51
CXCL2	19.235	1.81503	-3.40567	1.23969e-60	1.52145e-58
FBXL19	3.27144	7.60952	1.21788	1.49062e-42	1.73846e-41
LINC02446	0.345059	0.927347	1.42627	0.0146746	0.0170245
MIR324	0.452559	0.20138	-1.16818	9.66365e-17	2.59246e-16
ATP13A4	2.68561	1.16684	-1.20264	1.17973e-13	2.68618e-13
OBP2A	0.290651	0.9929	1.77236	0.000324188	0.000427544
ZNF469	0.912606	2.28057	1.32133	1.08531e-18	3.23777e-18
HOXA10	2.75074	1.16425	-1.24042	1.25507e-36	9.80974e-36
LINC01198	0.844897	0.240826	-1.81078	4.72141e-32	2.83713e-31
SIGIRR	6.39012	13.9975	1.13126	7.60057e-27	3.41961e-26
ABCA8	9.66269	0.742365	-3.70223	1.55961e-62	4.37919e-60
ADGRB2	1.23466	4.88147	1.98321	8.74419e-20	2.74936e-19
ST6GALNAC6	20.7604	9.70574	-1.09692	1.09203e-37	9.09144e-37
ARHGEF28	2.94358	1.36987	-1.10353	9.22183e-46	1.34144e-44
CDKN3	0.810731	5.94135	2.8735	8.38614e-62	1.61186e-59
AC004816.2	0.457129	0.202665	-1.17351	5.85508e-28	2.80886e-27
SLC25A25	11.4215	5.40726	-1.07878	1.70292e-25	7.15775e-25
SLC22A20P	0.104528	0.239228	1.19449	0.00223781	0.00278031
SDSL	3.53248	7.89766	1.16075	9.46774e-30	4.97889e-29
AC093297.2	4.6138	15.6033	1.75782	4.35742e-08	7.34976e-08
MISP	1.728	15.392	3.15501	1.46416e-38	1.29147e-37
AC005682.1	1.73583	0.414536	-2.06606	5.09859e-54	1.6753e-52
C2orf48	0.0390345	0.358465	3.19901	5.93684e-37	4.74436e-36
PRSS8	28.5386	75.7889	1.40907	6.65086e-32	3.96059e-31
ADAMTS18	1.25693	0.428349	-1.55304	2.22355e-36	1.70571e-35
EPHA2	9.16978	4.13061	-1.15053	4.43798e-40	4.37239e-39
KRT75	0.0476829	0.848798	4.15388	0.000354109	0.00046558
CARD19	4.9577	10.0376	1.01767	4.53196e-30	2.42455e-29
ARSI	0.573188	1.61172	1.49152	2.39166e-22	8.55973e-22
C1QTNF7	2.34272	0.481332	-2.28308	2.21988e-38	1.93503e-37
IGKV1D-42	1.29488	0.639786	-1.01716	4.3033e-10	8.11693e-10
PLCXD3	0.85436	0.197642	-2.11196	8.37454e-45	1.13448e-43
ABCC6	1.77069	0.718525	-1.3012	7.2011e-26	3.08699e-25
TMEM45A	2.71631	6.41483	1.23976	2.03424e-07	3.30167e-07
BPIFB1	1.06713	15.7383	3.88247	1.09339e-08	1.90726e-08
FNDC11	0.138161	0.29595	1.099	2.95164e-07	4.74536e-07
LINC01239	0.656864	0.262947	-1.32082	6.5821e-21	2.19823e-20
COMTD1	2.14111	6.84723	1.67716	1.38551e-33	9.13747e-33
RPS10P5	0.791071	1.64711	1.05806	3.28522e-18	9.54408e-18
FGF16	0.543931	0.21968	-1.30802	1.55239e-10	2.99895e-10
POLD4	3.24773	6.65742	1.03553	2.072e-27	9.62603e-27
AC069120.1	1.04082	3.41328	1.71344	0.00143032	0.00180464
HM13	10.3608	20.7405	1.00132	2.14343e-54	7.42468e-53
SERPINA9	0.0811022	0.469669	2.53383	5.25907e-15	1.28764e-14
LIPE-AS1	1.10005	0.47087	-1.22417	5.92421e-34	3.98792e-33
CLMP	31.2841	6.42515	-2.28363	2.41105e-57	1.26577e-55
ZNF730	0.128774	0.417599	1.69728	2.0471e-12	4.36215e-12
MMP11	0.859426	62.6868	6.18865	3.19427e-67	1.4799e-63
CACNA1I	0.0929288	0.246022	1.40459	0.0123454	0.0144171
EPHB1	3.29224	0.663197	-2.31156	6.38397e-43	7.57411e-42
CCDC8	17.8437	5.05796	-1.81878	4.69214e-33	2.98711e-32
AC040169.1	0.906113	1.84975	1.02957	2.94521e-06	4.45047e-06
DPYD	9.77695	4.27965	-1.19189	1.52961e-48	2.85753e-47
DHDH	0.370749	0.964787	1.37977	7.0514e-12	1.46171e-11
TRIM11	2.14967	5.4391	1.33925	1.09496e-53	3.46867e-52
PIGQ	5.35747	12.3898	1.20953	1.97804e-36	1.5204e-35
RIC3	1.85292	0.596145	-1.63607	2.1462e-36	1.64761e-35
BAK1P2	0.0629931	0.214067	1.7648	0.00129663	0.00164112
LPCAT2	7.6748	3.16031	-1.28006	7.25164e-43	8.57063e-42
AC092484.1	0.0162669	0.248398	3.93264	8.60939e-15	2.0867e-14
PAGE2B	0.029513	0.631058	4.41835	0.00237601	0.00294589
LINC00578	0.33593	1.48896	2.14808	1.72036e-05	2.4776e-05
SGK1	16.3445	6.00065	-1.44562	1.44186e-36	1.12177e-35
PPIAP39	6.57716	0.962924	-2.77197	6.67509e-61	8.96397e-59
C5orf46	1.09545	3.56798	1.70359	4.18164e-06	6.26925e-06
LGALS17A	0.0396438	0.561077	3.82303	6.19362e-31	3.47819e-30
HJURP	0.399476	4.33912	3.44122	5.81151e-61	7.91903e-59
TNFRSF10D	3.34498	1.04909	-1.67287	3.46784e-52	9.27358e-51
APOLD1	18.7136	4.83595	-1.95222	1.59429e-32	9.83537e-32
AC096536.2	0.177712	0.529578	1.5753	5.46568e-32	3.26847e-31
STK19B	0.608853	2.44934	2.00823	5.80429e-10	1.0886e-09
NSG1	3.19385	0.663426	-2.26729	1.99795e-45	2.83506e-44
MIR210HG	0.551071	1.61205	1.54858	2.25008e-21	7.68636e-21
AP005329.2	1.14098	0.462111	-1.30397	2.94699e-50	6.50938e-49
LINC02550	0.556814	0.244524	-1.18722	9.69046e-22	3.36867e-21
SPAAR	3.00338	0.964879	-1.63817	4.03422e-50	8.72371e-49
C6orf99	0.258286	1.56488	2.59901	1.55516e-55	6.21125e-54
DGAT2	40.9138	4.54716	-3.16955	7.32775e-39	6.59854e-38
OR7E126P	0.0992906	0.217485	1.13119	1.20261e-06	1.86158e-06
BHMT2	9.28691	1.18302	-2.97272	8.19258e-45	1.11064e-43
IL34	9.99272	4.56844	-1.12918	7.47411e-29	3.75978e-28
BCL2L12	3.30595	7.69769	1.21936	3.43643e-38	2.96067e-37
CLPS	0.091725	0.72896	2.99045	2.43266e-19	7.4962e-19
FZD4	37.5062	6.56503	-2.51425	1.64741e-51	4.15938e-50
FAT2	4.34975	0.896009	-2.27935	1.45145e-44	1.93652e-43
AVPR1A	3.27697	1.13843	-1.52531	5.57064e-40	5.44776e-39
AP000251.1	0.1648	0.917014	2.47623	8.81613e-38	7.3761e-37
FAM57B	0.074706	0.517769	2.79301	1.08773e-27	5.15413e-27
RDM1	0.0716896	0.557145	2.95822	4.23325e-53	1.26533e-51
ASPM	0.298546	3.26485	3.45099	1.09393e-57	6.16194e-56
SLC27A4	8.35974	16.9836	1.02261	3.83659e-39	3.53906e-38
CYR61	246.891	81.6066	-1.59712	1.01806e-35	7.51363e-35
PRR7	0.629012	2.21817	1.81821	2.1182e-32	1.29724e-31
SAMD4A	4.04066	1.37358	-1.55665	3.90005e-49	7.72176e-48
CENPW	4.90697	15.1559	1.62697	1.18459e-19	3.70198e-19
AL133353.1	0.161085	0.356927	1.14781	3.21914e-10	6.12497e-10
SPX	10.8586	0.341697	-4.98998	1.94505e-51	4.85791e-50
ARAP3	5.61759	2.48057	-1.17928	5.10073e-51	1.22444e-49
AGPAT2	93.1283	31.5193	-1.56298	1.08331e-14	2.61133e-14
TSTA3	10.1082	34.0935	1.75397	1.93866e-55	7.56363e-54
RIMS3	2.82952	0.995381	-1.50724	7.80194e-38	6.54233e-37
FLVCR1	1.7237	4.59269	1.41383	6.22184e-48	1.09708e-46
TFPT	7.38297	16.5713	1.16641	4.40273e-29	2.23722e-28
KIF14	0.173282	1.87175	3.43319	1.65296e-56	7.58235e-55
ACTL6B	0.0103921	0.219501	4.40067	0.00330198	0.00404845
PECR	7.4542	3.28647	-1.18151	8.61635e-13	1.87592e-12
ARC	2.25991	1.02889	-1.13518	1.40816e-27	6.63344e-27
TRBV6-1	0.302301	0.622377	1.0418	0.000292003	0.00038628
EIF3L	75.7581	36.1844	-1.06603	3.42662e-50	7.51504e-49
HLA-DPA3	0.191167	0.513366	1.42515	1.21547e-07	1.99903e-07
SIPA1L3	4.93067	9.94884	1.01274	8.05871e-32	4.77595e-31
AC005841.1	0.185928	0.386716	1.05653	3.29049e-11	6.61095e-11
C6orf141	1.78787	5.61913	1.6521	0.00257203	0.00318062
SOX7	5.49585	1.55422	-1.82215	1.97185e-52	5.39769e-51
BIRC5	1.20961	13.4042	3.47007	1.11379e-57	6.25478e-56
JTB	56.5679	121.71	1.10539	1.51894e-56	7.01968e-55
SELL	2.83973	8.40311	1.56517	1.60052e-10	3.08934e-10
AL365356.4	0.0860767	0.27413	1.67117	0.00121301	0.00153828
TIMM17A	10.6737	23.5184	1.13974	1.4475e-58	9.64929e-57
LINC00243	0.105839	0.375031	1.82513	7.52655e-19	2.26322e-18
PRRT4	2.58388	0.237701	-3.44232	4.85017e-43	5.79892e-42
KPNA7	0.0759611	0.296872	1.96651	7.57085e-15	1.84173e-14
MUC1	24.1044	130.002	2.43116	1.62017e-30	8.88838e-30
GPAT3	4.25246	1.39652	-1.60646	6.7345e-39	6.09691e-38
RAD51	0.605841	3.48007	2.5221	2.20423e-57	1.16379e-55
LY6H	0.088872	0.471065	2.40613	1.81699e-30	9.94167e-30
NRG1	2.5327	0.525006	-2.27027	2.59638e-32	1.58433e-31
AC084125.4	0.179377	0.549098	1.61406	3.05743e-22	1.08711e-21
TMEM37	32.4354	4.56737	-2.82813	3.74331e-42	4.26898e-41
SHCBP1	0.507214	2.92598	2.52825	1.08408e-54	3.86348e-53
ASCL1	0.0762131	2.64561	5.11742	5.89688e-07	9.29498e-07
ARPC3P1	0.148441	0.410806	1.46857	7.36144e-13	1.60932e-12
DIAPH2	4.51443	2.20349	-1.03476	1.35123e-37	1.1204e-36
A2M	242.847	115.105	-1.07709	4.59277e-50	9.87392e-49
AL445524.1	2.07734	6.44644	1.63376	2.22341e-40	2.23693e-39
PLEKHM3	1.63329	0.618238	-1.40155	3.04766e-38	2.63676e-37
AC093904.4	0.0746823	0.460044	2.62293	1.48946e-07	2.43517e-07
CENPI	0.34088	1.58116	2.21365	2.11103e-49	4.27091e-48
AC004486.1	0.109904	0.370754	1.75422	0.000174194	0.000234197
PNPLA2	108.14	33.7464	-1.68009	3.36693e-32	2.03576e-31
NGFR	15.2505	3.79346	-2.00727	9.63071e-41	9.91535e-40
AC245100.3	0.0658307	0.594874	3.17575	2.8389e-11	5.72102e-11
COL11A1	0.411163	27.3972	6.05817	1.83388e-57	9.85085e-56
PRR11	0.873069	5.69255	2.70491	2.58881e-48	4.74539e-47
AL096828.3	0.255024	1.04971	2.04129	1.9648e-40	1.98428e-39
TMIE	0.405243	0.184322	-1.13656	3.14319e-39	2.90812e-38
EBF1	14.8082	1.96264	-2.91552	2.81455e-60	2.96359e-58
CISH	5.73333	12.1216	1.08014	6.87726e-18	1.96469e-17
AC087623.2	0.269464	0.552004	1.03459	3.27704e-05	4.63553e-05
TRBV6-6	0.220864	0.492517	1.15701	0.000283652	0.000375743
CDC14B	4.10437	1.2145	-1.7568	2.0394e-60	2.27675e-58
CLDN3	26.9048	67.4072	1.32504	1.19764e-15	3.02422e-15
GBE1	16.1628	6.2362	-1.37394	1.42374e-33	9.37623e-33
VSIG1	0.102791	0.323966	1.65613	1.71264e-10	3.3013e-10
ABHD17C	3.91485	9.62431	1.29773	1.57481e-31	9.15731e-31
ANTXR2	12.3723	3.86778	-1.67754	2.78783e-49	5.59134e-48
CEACAM5	0.831079	15.8652	4.25473	3.76804e-22	1.33288e-21
CD80	0.100123	0.464224	2.21305	2.07883e-38	1.8155e-37
DNPH1	9.6384	19.8484	1.04216	6.8251e-20	2.15878e-19
AC007490.1	0.535091	1.34106	1.32552	5.53441e-08	9.28851e-08
LINC02195	0.0575772	0.32019	2.47536	3.83033e-17	1.05005e-16
MAP1B	11.6189	5.42581	-1.09856	1.27422e-38	1.12715e-37
SEMA5A	10.3832	3.60929	-1.52447	1.12143e-31	6.57875e-31
AC092071.1	0.113667	1.70154	3.90396	1.3082e-11	2.67677e-11
P2RY6	0.525995	1.5107	1.52209	5.2952e-25	2.16719e-24
DKFZp779M0652	0.833802	0.256101	-1.70299	2.87527e-28	1.40186e-27
MYH1	1.51737	0.190966	-2.99019	2.53111e-41	2.7051e-40
RNU6-1209P	0.181287	0.514221	1.50412	1.91682e-07	3.11655e-07
MIR378H	1.29355	0.641754	-1.01125	8.55669e-15	2.07501e-14
DPP3	6.30561	17.8154	1.49841	2.20701e-56	9.95141e-55
CIT	0.499697	1.92555	1.94614	6.46488e-52	1.69219e-50
FOLR1	13.3105	6.47879	-1.03877	1.70279e-23	6.43609e-23
MIR135A1	1.67675	0.621555	-1.43172	9.83674e-23	3.58213e-22
AC098869.2	0.156228	0.329837	1.0781	3.57857e-07	5.71461e-07
FBXO41	1.15863	2.44389	1.07676	3.18295e-26	1.38857e-25
SUSD3	12.0515	49.5425	2.03945	2.84199e-12	6.0123e-12
FOXP3	0.592774	2.48671	2.06869	7.56945e-41	7.84548e-40
SNRPE	23.8839	51.5168	1.10901	3.93249e-49	7.76939e-48
BAMBI	16.4416	40.3293	1.29447	2.78536e-07	4.48465e-07
AL359532.1	0.555309	0.190739	-1.54169	1.411e-37	1.16891e-36
AF131215.7	0.705096	0.200735	-1.81253	1.22215e-32	7.59522e-32
AL117329.1	0.0271063	0.301881	3.47728	4.03828e-18	1.16933e-17
VLDLR-AS1	0.587194	0.161889	-1.85883	2.20539e-37	1.80124e-36
SNORA80D	0.183114	0.478868	1.38688	0.0160011	0.018509
CABLES2	2.34337	5.41215	1.20762	1.36584e-40	1.39228e-39
AC068473.4	0.0325998	0.232831	2.83635	9.44278e-34	6.26768e-33
SLC52A2	8.21432	27.75	1.75628	2.57439e-54	8.72187e-53
OAS1	5.75509	15.9895	1.47421	1.92207e-19	5.9555e-19
AC040169.3	0.191674	0.415525	1.11628	3.84407e-12	8.07782e-12
TIGD5	1.56192	3.20923	1.03891	1.61171e-27	7.56542e-27
ASPSCR1	1.36818	2.94592	1.10646	8.15814e-36	6.05958e-35
UNC5A	0.451989	2.15709	2.25472	4.68561e-08	7.88967e-08
AC093895.1	0.00852657	0.29471	5.11119	1.7927e-43	2.20599e-42
AC243562.1	0.461463	0.185603	-1.314	4.99958e-24	1.9477e-23
CDC42EP2	12.5722	5.8727	-1.09814	3.23653e-27	1.48538e-26
KCCAT333	0.0447176	0.996354	4.47774	3.39382e-05	4.79341e-05
LRTM2	0.00978456	0.468177	5.5804	1.64612e-27	7.71911e-27
THPO	0.411016	1.52544	1.89196	0.000300415	0.00039704
OR2S1P	0.69939	0.241209	-1.53581	1.79974e-46	2.79336e-45
AC099684.2	0.10687	0.227852	1.09224	0.023964	0.0273663
MRAP	6.38876	0.325206	-4.29611	3.0546e-48	5.53351e-47
KLF3-AS1	0.889977	0.321707	-1.46802	2.65171e-42	3.03905e-41
SCG2	0.509899	3.60944	2.82349	1.97263e-22	7.08602e-22
UBE2Q1-AS1	0.173932	0.380196	1.12822	1.53743e-15	3.85753e-15
AC019117.1	0.0868241	0.462016	2.41177	1.11668e-06	1.73116e-06
HIST2H2BF	0.194834	1.23534	2.66458	2.58764e-24	1.02248e-23
CRB3	3.6512	10.2363	1.48725	3.90309e-47	6.35049e-46
FAM155B	0.383527	1.10419	1.52559	3.37241e-12	7.10929e-12
HELLS	0.618304	1.95768	1.66275	1.03125e-41	1.13621e-40
AC018816.1	0.616707	5.69807	3.20782	0.000708336	0.000913556
AC137630.3	0.168082	0.357216	1.08763	9.71093e-08	1.60624e-07
CHCHD2P9	2.54617	5.6588	1.15217	2.54334e-17	7.04532e-17
HOXC11	0.273268	3.01993	3.46613	7.16078e-27	3.2288e-26
SRCIN1	1.0761	2.59938	1.27236	8.96698e-16	2.28138e-15
SLC27A2	3.31717	8.26112	1.31638	8.11672e-05	0.000111612
ZBP1	0.274616	0.919438	1.74334	5.34739e-10	1.00403e-09
VCAN	10.2387	31.3854	1.61607	9.18371e-26	3.92058e-25
SLC7A13	0.0930243	0.293108	1.65575	9.12472e-12	1.88076e-11
RBM8B	0.20011	0.403516	1.01183	1.5993e-13	3.61751e-13
C16orf71	0.270567	0.889	1.7162	7.45065e-29	3.74899e-28
PPFIA3	1.05703	2.57427	1.28415	1.02668e-21	3.56366e-21
AL121845.3	0.143112	0.30425	1.08811	1.53855e-13	3.48222e-13
COL1A2	156.182	472.501	1.59709	9.81966e-24	3.76922e-23
AL359962.1	1.41265	0.683411	-1.04757	9.63138e-35	6.74051e-34
BMPR1B	1.83955	33.3033	4.17824	2.27173e-10	4.35409e-10
COQ8A	16.3369	7.85421	-1.0566	1.41412e-30	7.79493e-30
REEP4	5.14809	13.3334	1.37294	8.91389e-48	1.54385e-46
RCAN2	7.19621	3.48707	-1.04522	7.19184e-35	5.06957e-34
LINC01213	0.143249	0.50777	1.82565	1.16171e-14	2.79378e-14
LINC01235	5.62636	1.9971	-1.4943	1.21821e-30	6.731e-30
HSPA12A	6.20892	1.81148	-1.77717	5.1308e-26	2.2128e-25
PFKFB3	81.2476	23.3313	-1.80006	5.54402e-37	4.43809e-36
AC239803.3	0.109373	0.342595	1.64724	1.28269e-16	3.41634e-16
ALPL	18.4661	7.69099	-1.26364	3.80843e-39	3.51483e-38
GDF15	2.24677	11.376	2.34006	8.07608e-17	2.17506e-16
AL358913.1	0.0514039	1.88126	5.19368	2.18714e-19	6.7531e-19
LINC01140	1.23194	0.269506	-2.19254	1.05328e-50	2.4491e-49
CX3CL1	65.9539	12.0567	-2.45162	1.11256e-49	2.29089e-48
IL18	1.87374	4.33008	1.20848	7.09486e-20	2.24142e-19
SLC35A2	7.46322	18.2157	1.28731	1.43025e-60	1.6853e-58
FLJ33534	0.0500384	0.288484	2.52738	1.77971e-09	3.2475e-09
ATP6V0D2	0.307522	0.628876	1.03209	3.13043e-14	7.36514e-14
AL683807.1	0.161337	0.504212	1.64395	6.46015e-21	2.15866e-20
THBD	15.6346	7.51916	-1.0561	1.74704e-28	8.61525e-28
COX6C	29.3947	205.138	2.80297	1.1002e-48	2.08904e-47
PRR19	0.368431	1.31676	1.83752	5.03467e-55	1.85862e-53
SNRPB	60.8556	141.284	1.21513	1.29734e-48	2.4483e-47
DKK3	28.6952	11.9276	-1.26651	1.18613e-31	6.94515e-31
GFRA2	0.92177	0.231777	-1.99167	2.4589e-46	3.76286e-45
C22orf23	1.70041	0.781958	-1.12072	2.74782e-32	1.67399e-31
TIGD3	0.141084	0.553889	1.97304	2.07085e-41	2.22217e-40
CKMT2	4.68223	0.665369	-2.81497	1.47499e-55	5.94228e-54
MIR4269	0.479013	0.20763	-1.20605	1.68715e-21	5.80509e-21
CLEC11A	4.69597	12.0599	1.36072	8.78396e-21	2.91415e-20
CHRDL1	85.2049	4.48345	-4.24826	5.51233e-62	1.1478e-59
TEAD4	3.68384	8.05191	1.12812	4.60229e-32	2.76825e-31
CADM3-AS1	0.840075	0.14099	-2.57493	1.24607e-56	5.87587e-55
PALMD	21.9476	3.24685	-2.75695	2.1836e-64	1.49876e-61
KCNE4	3.37666	20.4758	2.60025	1.14539e-10	2.22896e-10
RNF180	2.79028	1.08122	-1.36775	1.77399e-50	4.02394e-49
AC112721.2	0.0638938	0.693805	3.44078	3.75103e-45	5.22662e-44
DNAI1	0.272349	0.643066	1.23951	3.30317e-05	4.67035e-05
LAMC2	30.8213	11.8833	-1.37499	1.30971e-25	5.54018e-25
B3GAT1	0.587712	0.23744	-1.30755	2.08002e-26	9.17345e-26
AL022316.1	0.184029	0.955982	2.37705	1.50211e-25	6.33382e-25
SMIM10L2B	1.4821	0.533085	-1.4752	8.37897e-46	1.22363e-44
MEOX2	11.7717	1.93622	-2.604	7.18903e-61	9.58468e-59
SSX2IP	1.79883	4.12521	1.19741	3.8803e-40	3.83518e-39
JUN	163.696	62.9223	-1.37938	2.78254e-38	2.40963e-37
LRRC14B	0.321006	0.693166	1.1106	2.03539e-05	2.91723e-05
AC078864.1	0.220877	0.683087	1.62883	9.05057e-07	1.4104e-06
MIR221	1.56173	0.361144	-2.1125	8.41124e-40	8.10594e-39
TNNI2	23.6045	1.79519	-3.71685	4.93527e-11	9.81545e-11
HPN-AS1	0.093845	0.252941	1.43045	2.6097e-14	6.16637e-14
RMI2	1.12043	6.74174	2.58907	5.65543e-59	4.11606e-57
CLGN	1.19767	7.03221	2.55375	5.45103e-18	1.56497e-17
Z95114.3	0.529701	0.179991	-1.55726	4.01655e-50	8.69565e-49
RNF39	8.27871	2.99726	-1.46576	1.04632e-21	3.6298e-21
AC004816.1	1.21042	3.23915	1.4201	2.92823e-33	1.88685e-32
AC093799.1	1.11225	0.484695	-1.19833	9.57593e-39	8.55647e-38
AC122713.2	0.753469	0.271546	-1.47235	4.45135e-05	6.23242e-05
ULBP2	0.314492	1.06695	1.7624	2.68897e-10	5.1368e-10
ZNF334	1.63583	0.810806	-1.01259	2.04995e-25	8.59106e-25
KCTD14	5.77863	1.9075	-1.59904	9.43856e-37	7.45908e-36
KRT19P1	0.158915	0.490388	1.62566	3.47966e-20	1.11895e-19
METTL26	11.6515	26.8506	1.20444	1.12772e-41	1.23882e-40
APLP1	0.750413	4.36901	2.54155	6.15955e-16	1.57926e-15
LINC02580	0.870313	0.188733	-2.20518	3.17358e-56	1.4003e-54
GNAL	2.92548	0.715901	-2.03084	1.82374e-61	2.99094e-59
AC103760.1	0.953244	2.24609	1.2365	1.65005e-11	3.36067e-11
EPCAM	40.9845	100.264	1.29066	5.13957e-33	3.25964e-32
STON1	3.00741	1.33979	-1.16651	9.62408e-36	7.1199e-35
NT5CP2	0.0561829	0.295548	2.39519	5.46128e-06	8.12593e-06
CKMT1B	0.550052	1.54573	1.49065	1.42424e-07	2.33081e-07
MAGI2-AS3	3.9777	0.911518	-2.12559	4.38757e-63	1.60185e-60
C1orf189	0.174159	0.780156	2.16336	5.0074e-18	1.44073e-17
HOTAIRM1	4.79937	1.65965	-1.53197	6.47224e-44	8.22094e-43
AP000866.2	0.470289	0.211452	-1.15322	2.40417e-37	1.95842e-36
BBOX1	12.0504	2.7185	-2.14821	8.17282e-37	6.47259e-36
CENPF	1.17622	10.6917	3.18426	2.1922e-59	1.72876e-57
PLEK2	2.22326	5.83202	1.39132	5.84193e-33	3.69876e-32
FBXO32	42.507	20.2578	-1.06923	5.80431e-22	2.03568e-21
ABCA6	2.81659	0.484847	-2.53835	3.96912e-58	2.41166e-56
MAMDC2	12.5893	1.57742	-2.99656	1.01344e-65	1.95175e-62
CAPN11	2.20672	0.426544	-2.37114	6.6427e-60	6.18755e-58
AC073283.2	0.0785997	0.48941	2.63845	8.04535e-06	1.18453e-05
NELL2	0.93714	8.76206	3.22493	2.83377e-10	5.40616e-10
U62317.1	0.489278	3.68047	2.91116	1.03571e-30	5.74838e-30
GPR141	0.173561	0.653456	1.91264	1.10931e-23	4.24135e-23
LINC02593	0.305705	1.40252	2.19781	4.07732e-08	6.8911e-08
PCDHB4	2.76829	1.29287	-1.09841	3.28022e-40	3.26999e-39
HERC2P2	4.47175	2.21133	-1.01593	4.87936e-30	2.60364e-29
LINC00607	0.0793514	0.272979	1.78246	4.50725e-18	1.30086e-17
EHD2	91.4429	25.704	-1.83088	3.71031e-50	8.0609e-49
SPATA17	0.298174	1.02281	1.77832	1.22855e-36	9.61057e-36
CHMP4BP1	0.18548	0.494463	1.4146	3.55771e-12	7.4905e-12
KRT15	88.6988	28.9804	-1.61384	2.74857e-24	1.08445e-23
LINC01402	0.930082	0.235576	-1.98116	3.6126e-43	4.3558e-42
PLPP7	2.59209	0.896692	-1.53143	2.01169e-38	1.75852e-37
LNCAROD	0.0707076	0.413047	2.54637	6.7826e-07	1.06576e-06
FAM110D	5.74852	1.44315	-1.99397	3.60316e-50	7.84651e-49
WDR90	1.89109	4.19883	1.15077	2.54045e-25	1.05987e-24
AMZ1	0.11372	0.699398	2.62062	1.00879e-23	3.86899e-23
KIF26B	0.408857	2.68394	2.71469	1.15599e-48	2.19271e-47
RNF208	3.50257	7.93617	1.18003	7.04171e-24	2.72152e-23
AC015912.3	0.373535	1.37701	1.88222	5.41304e-21	1.81499e-20
LAMC1	59.3433	28.5897	-1.05359	7.22243e-37	5.73954e-36
SCAND1	10.101	22.0563	1.1267	5.79602e-25	2.36642e-24
TUBA4B	0.0305983	0.239078	2.96596	8.65701e-12	1.78696e-11
ATP1B2	2.11074	0.782641	-1.43133	6.79597e-51	1.61465e-49
CLEC5A	0.194613	1.77999	3.19319	8.20584e-52	2.13283e-50
FBN2	0.134716	1.06618	2.98446	5.98533e-34	4.0276e-33
MROH6	0.824003	3.20383	1.95908	5.12624e-31	2.89368e-30
HSPB1P1	3.74117	8.24631	1.14026	4.61989e-10	8.69815e-10
MYF6	1.22434	0.171596	-2.83492	1.78008e-14	4.24234e-14
DNMT3B	0.807482	2.18985	1.43933	7.30722e-27	3.29242e-26
CDK1	1.4673	12.6146	3.10386	1.08845e-61	1.99714e-59
PPP1CA	31.654	68.3968	1.11154	9.52056e-51	2.2221e-49
NAT2	0.307411	0.891296	1.53573	0.00139249	0.00175812
AC016825.1	0.0721903	0.313424	2.11824	0.0276924	0.0314555
GIPC1	12.4278	25.1566	1.01737	3.33448e-35	2.3905e-34
DLX5	0.252387	1.44166	2.51402	3.46512e-15	8.55525e-15
AASS	4.28628	1.29375	-1.72817	8.55479e-49	1.64287e-47
AL163051.1	0.262922	0.558014	1.08567	1.19006e-22	4.31168e-22
TTC39A	5.93166	14.7807	1.31721	1.54045e-20	5.03841e-20
NEURL3	1.63292	0.763219	-1.09728	2.39455e-10	4.58616e-10
SVEP1	16.6001	1.87265	-3.14804	1.15759e-56	5.48656e-55
BAX	7.89736	17.1494	1.11872	4.64124e-44	5.94823e-43
C7	15.5703	5.14687	-1.59703	3.80737e-34	2.59119e-33
ECHDC3	22.0935	9.00605	-1.29466	3.95964e-37	3.19183e-36
EFCAB12	0.229337	0.48827	1.09021	0.000884907	0.00113253
CITED1	10.3524	2.9129	-1.82943	2.74066e-26	1.19957e-25
AC062004.1	0.918268	0.269128	-1.77062	1.96064e-36	1.50829e-35
LMNTD2	0.598744	1.46578	1.29166	2.74654e-13	6.14126e-13
CASP14	0.118109	11.8088	6.64359	5.17451e-06	7.71473e-06
AC012213.4	0.0325555	0.806748	4.63115	7.94618e-09	1.39674e-08
AKR1C2	19.0788	2.33126	-3.03279	4.17153e-50	8.99963e-49
HIST1H2BM	0.00921173	0.534143	5.85761	1.03809e-20	3.42982e-20
KLRG2	0.952072	3.11558	1.71036	2.70728e-08	4.61982e-08
ZNF781	0.846466	0.307714	-1.45986	2.71267e-54	9.15686e-53
BATF	6.58538	14.6938	1.15786	2.0176e-19	6.24313e-19
ESM1	0.575785	4.19625	2.8655	4.4501e-56	1.91789e-54
SLC19A1	1.36798	2.78324	1.02472	1.47443e-31	8.58438e-31
AC108860.1	0.051329	0.295286	2.52427	5.21846e-12	1.08808e-11
TBCB	10.3767	21.0677	1.02169	5.2608e-42	5.93747e-41
TNFSF4	0.567778	2.12758	1.90581	7.24937e-42	8.08335e-41
ITGA1	7.3247	3.29875	-1.15085	3.74977e-38	3.22015e-37
C2CD4D	0.49981	1.27094	1.34644	1.66666e-18	4.92531e-18
CHPF	17.0277	43.8965	1.36622	2.07555e-43	2.54729e-42
SCN7A	1.1752	0.380744	-1.62601	3.96521e-36	2.99932e-35
RAB11FIP4	1.70086	3.6902	1.11743	9.2657e-26	3.95376e-25
AC015802.3	0.759058	0.352161	-1.10797	6.64921e-37	5.29536e-36
LINC01842	0.0616829	0.599138	3.27995	1.45574e-17	4.08137e-17
EPB41L2	19.7047	6.66428	-1.56402	2.4424e-52	6.63673e-51
EEPD1	7.1551	2.31523	-1.62782	5.36029e-56	2.27315e-54
AL022323.1	4.02704	2.00167	-1.00851	2.60212e-20	8.41725e-20
ANGPTL4	27.3817	7.75997	-1.81909	3.44895e-38	2.97007e-37
TTLL12	9.86564	25.0071	1.34185	1.29435e-33	8.55145e-33
AC061992.1	0.191313	0.755052	1.98064	1.96702e-28	9.67432e-28
ADAMTS19-AS1	0.0552823	0.286621	2.37426	4.90484e-07	7.77226e-07
MIR548AA1	0.203439	0.50299	1.30594	5.43118e-08	9.12104e-08
MIR27B	2.29537	0.628141	-1.86957	1.44997e-37	1.19906e-36
SNORA23	0.182566	13.1256	6.16782	0.0216152	0.0247757
AC009686.2	0.473924	1.83144	1.95025	9.14283e-34	6.07293e-33
SEC61G	15.905	33.1215	1.05828	6.83625e-44	8.67142e-43
AC093620.1	0.396397	0.821289	1.05094	2.34946e-07	3.79965e-07
ORM2	0.253403	5.678	4.48588	3.01668e-06	4.55588e-06
SLC17A7	1.02849	0.13946	-2.8826	2.87129e-63	1.18246e-60
KLHL35	0.470253	1.65223	1.81291	4.1333e-29	2.10724e-28
MMP1	0.214399	18.4865	6.43003	3.74676e-51	9.12417e-50
LRP1	58.4593	19.9175	-1.5534	2.45659e-37	2.00024e-36
DMD	7.20819	0.956881	-2.91323	1.5353e-64	1.18551e-61
IRF7	4.76134	17.7797	1.90079	4.64124e-44	5.94823e-43
C19orf33	4.74933	30.2691	2.67205	1.15433e-11	2.36951e-11
BHLHE41	27.989	12.4273	-1.17134	2.36985e-37	1.93216e-36
S100P	1.75828	46.2747	4.71799	4.54278e-43	5.43842e-42
KLF6	80.0171	32.1298	-1.3164	7.96183e-40	7.68483e-39
PKMYT1	0.277596	4.2016	3.91988	1.12717e-63	5.64561e-61
TRAV9-2	0.345981	0.729546	1.0763	0.000507423	0.000661292
GTSF1	0.14378	0.556804	1.95331	1.12839e-08	1.96595e-08
ZNF300P1	1.7599	0.386854	-2.18563	1.17771e-55	4.79679e-54
DQX1	0.0610982	0.858394	3.81244	3.736e-38	3.21278e-37
CST4	0.0218707	7.84975	8.4875	2.96354e-44	3.85406e-43
AL121578.3	0.0333427	0.265048	2.99081	1.14799e-09	2.11793e-09
OGFRL1	21.5889	10.3092	-1.06636	1.00999e-36	7.96477e-36
PPARG	22.0831	2.39206	-3.20662	1.38954e-56	6.48636e-55
AC006270.1	0.0646233	0.404048	2.6444	0.00043916	0.000574267
CORO2B	4.41399	0.926869	-2.25164	4.40827e-63	1.60185e-60
PSPH	3.37512	7.18072	1.08919	8.63832e-32	5.09826e-31
HIST1H3D	0.583856	6.09987	3.38509	1.04404e-44	1.4051e-43
AP005131.4	0.032913	0.301836	3.19704	0.0328491	0.037072
IL9RP3	0.108767	0.262733	1.27236	2.66472e-15	6.61167e-15
POLH-AS1	0.300456	0.783403	1.3826	2.21333e-37	1.80694e-36
LHX6	3.38477	1.06388	-1.66973	1.58385e-47	2.67321e-46
SERINC2	23.8458	58.0154	1.2827	1.49436e-28	7.39873e-28
CAPN9	0.577762	3.5921	2.63628	1.30551e-23	4.96688e-23
EGR1	507.095	82.8774	-2.61321	2.39244e-51	5.90369e-50
ARRDC1	7.92612	17.0771	1.10737	5.53226e-34	3.73085e-33
ELF5	21.1505	8.59876	-1.29849	5.10639e-21	1.71589e-20
IGSF8	19.8231	39.9542	1.01116	1.73972e-30	9.52732e-30
SLC25A19	1.38497	2.82354	1.02766	6.55839e-37	5.22528e-36
AC105118.1	0.0307811	0.44953	3.8683	9.92326e-27	4.4452e-26
COL5A2	22.5905	78.7102	1.80083	3.23268e-31	1.84673e-30
RASL11B	1.08401	3.40358	1.65068	2.55529e-30	1.38626e-29
ERMN	0.090157	0.495694	2.45894	1.0621e-29	5.57113e-29
IL24	0.898961	2.22246	1.30583	3.11144e-13	6.93961e-13
MRVI1	5.40079	2.56109	-1.07641	9.64742e-43	1.13371e-41
COLCA1	1.13982	0.388569	-1.55256	2.50857e-36	1.91944e-35
HLA-F-AS1	0.78696	0.379032	-1.05397	4.28935e-38	3.66315e-37
SBK1	1.83093	8.93271	2.28652	1.1289e-51	2.88962e-50
SPIRE2	0.673065	1.56353	1.21599	5.01181e-23	1.85239e-22
POU6F1	3.25167	1.51583	-1.10108	2.40145e-56	1.07757e-54
LINC01558	0.635752	0.252155	-1.33416	6.32214e-40	6.1567e-39
CDCA4	3.78965	8.73615	1.20493	3.09315e-45	4.33275e-44
NKX2-2	0.0108775	0.52575	5.59495	1.06182e-08	1.85394e-08
AC131097.3	0.0614312	0.685466	3.48004	5.48085e-32	3.27649e-31
HAS3	9.96819	1.26718	-2.97571	4.75738e-49	9.29998e-48
AC087239.1	0.153403	0.473064	1.62471	1.0859e-18	3.239e-18
HCAR2	8.20104	0.861728	-3.2505	2.00761e-54	6.99342e-53
RAC3	5.7019	14.4234	1.3389	1.14172e-28	5.6801e-28
TUBG1	9.51772	20.8206	1.12933	4.27817e-46	6.3938e-45
CBLN2	0.0449508	3.09014	6.10318	1.27811e-09	2.35142e-09
CHST1	1.85877	7.30159	1.97386	1.32974e-23	5.05597e-23
RNU7-160P	0.576298	0.207731	-1.4721	1.86389e-22	6.70319e-22
CDCA5	0.966126	7.83559	3.01976	3.9295e-59	2.92456e-57
PFKFB1	7.42828	0.735748	-3.33574	1.42438e-45	2.0415e-44
AL365436.1	0.267818	0.574253	1.10043	6.08824e-10	1.14094e-09
GCAT	4.09136	8.44049	1.04475	1.56483e-21	5.39422e-21
AQP1	167.786	40.6484	-2.04535	2.84056e-60	2.97408e-58
CDKN2D	3.27284	7.65639	1.22612	3.72899e-36	2.82525e-35
[truncated: 2,576 more rows]
